# Supplementary material for: De novo missense variants disrupting protein–protein interactions affect risk for autism through gene co-expression and protein networks in neuronal cell types
Source: Mol Autism. 2020 Oct 8;11:76. doi: 10.1186/s13229-020-00386-7 (PMC7545940; doi:10.1186/s13229-020-00386-7)
Supplement: Supplementary file 2 — Additional file 2: Table 1. Interaction-disruption predictions of dnMis variants (.xlsx). 524 dnMisvariant–PPI pairs identified in ASD probands and 94 pairs identified in unaffected siblings are listed. Foreach interaction disruption, we show the protein that harbors the dnMis variant and the amino acid changecaused by the variant, the interaction partner of the protein with dnMis variant, and the subject who carriesthe dnMis variant. [file 13229_2020_386_MOESM2_ESM.xlsx]

## Sheet: Interaction_disruptions_proband
Gene	Mutation	InteractionPartner	Proband
KCND3	D85V	KCND3	8222
PYGL	W68G	PYGL	AU168A
PYGL	W68G	PYGB	AU168A
MEF2C	N81D	YWHAZ	10C112390
MEF2C	N81D	PLA2G12A	10C112390
MEF2C	N81D	SPTBN1	10C112390
MEF2C	N81D	MAPK7	10C112390
MEF2C	N81D	COPS5	10C112390
MEF2C	N81D	HDAC4	10C112390
MEF2C	N81D	MAPK14	10C112390
MEF2C	N81D	HDAC9	10C112390
MEF2C	N81D	EPAS1	10C112390
YWHAG	K50Q	HDAC4	AU027A
YWHAG	K50Q	TP53	AU027A
YWHAG	K50Q	RAF1	AU027A
PTEN	T167N	COPS6	6233
PTEN	T167N	CSNK2A1	6233
MYH10	Y255C	MYH9	4902
MYH10	Y255C	ZNF512B	4902
MYH10	Y255C	YWHAG	4902
MYH10	Y255C	YWHAE	4902
MYH10	Y255C	APC	4902
MYH10	Y255C	VCAM1	4902
MYH10	Y255C	HEL2	4902
TRIO	K1431M	ITSN2	SSC08153
TRIO	K1431M	LIMS1	SSC08153
TRIO	K1431M	RAC1	SSC08153
TRIO	K1431M	BLMH	SSC08153
TRIO	K1431M	EXOC1	SSC08153
TRIO	K1431M	CDC5L	SSC08153
TRIO	K1431M	DISC1	SSC08153
RARA	P375L	AKT1	14108.p1
RARA	P375L	TEKT4	14108.p1
RARA	P375L	RXRG	14108.p1
RARA	P375L	RARA	14108.p1
RARA	P375L	PML	14108.p1
RARA	P375L	MAPK6	14108.p1
RARA	P375L	PHF8	14108.p1
RARA	P375L	ESR1	14108.p1
RARA	P375L	RXRB	14108.p1
RARA	P375L	FN1	14108.p1
RARA	P375L	NCOA6	14108.p1
RARA	P375L	HR	14108.p1
RARA	P375L	Q96MN8	14108.p1
RARA	P375L	NCOA3	14108.p1
RARA	P375L	UBE3A	14108.p1
RARA	P375L	PSMC5	14108.p1
RARA	P375L	NR2B3	14108.p1
SFPQ	Y470C	NONO	5330
SFPQ	Y470C	UBC	5330
SFPQ	Y470C	HN1	5330
SFPQ	Y470C	LAMTOR5	5330
SFPQ	Y470C	SFPQ	5330
SFPQ	Y470C	UBB	5330
SFPQ	Y470C	THRAP3	5330
SFPQ	Y470C	RAC1	5330
SFPQ	Y470C	FUS	5330
SFPQ	Y470C	CDC5L	5330
SFPQ	Y470C	HNRNPA1	5330
SFPQ	Y470C	DKFZP781O1323	5330
SFPQ	Y470C	TOP1	5330
SFPQ	Y470C	EXOSC5	5330
SFPQ	Y470C	SMAD5	5330
SFPQ	Y470C	Q59EM9	5330
SFPQ	Y470C	PTBP1	5330
MAPK3	R278Q	Q86SR6	09C82566
MAPK3	R278Q	ZNF219	09C82566
MAPK3	R278Q	SP1	09C82566
MAPK3	R278Q	PTPRB	09C82566
MAPK3	R278Q	MAGED1	09C82566
MAPK3	R278Q	PTPRO	09C82566
MAPK3	R278Q	MAPK3	09C82566
MAPK3	R278Q	L3MBTL3	09C82566
MAPK3	R278Q	TTYH3	09C82566
MAPK3	R278Q	Q96FS5	09C82566
MAPK3	R278Q	GAB2	09C82566
MAPK3	R278Q	PTPRK	09C82566
MAPK3	R278Q	PTPRG	09C82566
MAPK3	R278Q	SREBF2	09C82566
MAPK3	R278Q	RAZ1	09C82566
MAPK3	R278Q	SCAND1	09C82566
MAPK3	R278Q	PTPRJ	09C82566
MAPK3	R278Q	PTPRC	09C82566
MAPK3	R278Q	AMOT	09C82566
EHD2	R167C	DDX56	6300
CCL5	H46D	CCL5	68592
EPHB1	G783R	HSP90AB1	13748.p1
RFC5	T131N	MED31	14051.p1
RFC5	T131N	RFC4	14051.p1
RFC5	T131N	UNC119	14051.p1
HSPB2	L69F	HSPB8	5429
ADAP1	G144R	KIF13B	36790
PPP2R1B	R270C	PPP2R5C	SSC02682
PPP2R1B	R270C	Q59EK0	SSC02682
PPP2R1B	R270C	PPP2R1A	SSC02682
PPP2R1B	R270C	PPP2R5E	SSC02682
PPP2R1B	R270C	PPP2CB	SSC02682
PPP2R1B	R270C	PPP2R5D	SSC02682
PPP2R1B	R270C	SGOL1	SSC02682
PPP2R1B	R270C	PPP2R5A	SSC02682
PPP2R1B	R270C	PPP2R2A	SSC02682
DGCR14	N160S	PFDN1	SSC03232
DGCR14	N160S	RACK1	SSC03232
FN1	G1215S	FN1	09C98474
KRT80	I313N	KRT20	4905
KRT80	I313N	KRT15	4905
NISCH	H116D	NUDCD3	09C98481
NISCH	H116D	Q96BE0	09C98481
PDIA6	D171G	PDIA6	4896
DSG2	A54T	DSG2	AU012A
CEBPG	K98Q	CEBPE	68647
CEBPG	K98Q	MLLT6	68647
SEPT10	W282S	LSM8	AC677.201
SEPT10	W282S	SEPT5	AC677.201
SEPT10	W282S	SEPT7	AC677.201
SEPT10	W282S	YTHDC1	AC677.201
MSH6	R577H	PCNA	6239
MSH6	R577H	MSH2	6239
MSH6	R577H	BRCA1	6239
MSH6	R577H	XRCC6	6239
FOXP1	R514C	MNAT1	F10016-1
FOXP1	R514C	IL3RA	F10016-1
FOXP1	R514H	MNAT1	G01-GEA-36-HI
FOXP1	R514H	IL3RA	G01-GEA-36-HI
SMAD4	R496C	SMAD4	3E479
SMAD4	R496C	SMAD3	3E479
SMAD4	R496C	SMAD2	3E479
PABPC1	K138E	HNRNPK	DEASD_0427_001
PABPC1	K138E	RBM4	DEASD_0427_001
PABPC1	K138E	SART1	DEASD_0427_001
PABPC1	K138E	DKFZP686A13234	DEASD_0427_001
PABPC1	K138E	BRCA1	DEASD_0427_001
PABPC1	K138E	ATXN2L	DEASD_0427_001
PABPC1	K138E	DHX15	DEASD_0427_001
PABPC1	K138E	DDX3X	DEASD_0427_001
PABPC1	K138E	TNRC6A	DEASD_0427_001
PABPC1	K138E	PAN3	DEASD_0427_001
RNF20	R971C	RNF40	80001100864
RNF20	R971C	RNF20	80001100864
ETS2	R441H	ZFYVE9	AGG0091
ETS2	R441H	CDK10	AGG0091
PRKD2	R708C	KALRN	200675464@1082035034
MEF2D	R24W	MAPK14	DEASD_0089_001
MEF2D	R24W	COPS5	DEASD_0089_001
PSMC5	R258W	PSMC4	11768.p1
PPP2R5D	E198K	PPP2R1A	AGG0011
PPP2R5D	E198K	USHBP1	AGG0011
PPP2R5D	E198K	PPP2CA	AGG0011
PPP2R5D	E198K	SGOL2	AGG0011
PPP2R5D	E198K	PPP2CB	AGG0011
PPP2R5D	E198K	FSD2	AGG0011
PPP2R5D	E198K	PPP2R5A	AGG0011
PPP2R5D	E198K	PPFIA1	AGG0011
PPP2R5D	E198K	PPP2R1A	MAC581
PPP2R5D	E198K	USHBP1	MAC581
PPP2R5D	E198K	PPP2CA	MAC581
PPP2R5D	E198K	SGOL2	MAC581
PPP2R5D	E198K	PPP2CB	MAC581
PPP2R5D	E198K	FSD2	MAC581
PPP2R5D	E198K	PPP2R5A	MAC581
PPP2R5D	E198K	PPFIA1	MAC581
SATB2	R399G	RAB3IL1	IGM565
UBE2R2	D143N	ARHGDIA	G01-GEA-50-HI
UBE2R2	D143N	HEL-S-47E	G01-GEA-50-HI
UBE2R2	D143N	DTX3L	G01-GEA-50-HI
UBE2R2	D143N	CBLC	G01-GEA-50-HI
UBE2R2	D143N	RNF113B	G01-GEA-50-HI
UBE2R2	D143N	PNPLA2	G01-GEA-50-HI
UBE2R2	D143N	INF2	G01-GEA-50-HI
UBE2R2	D143N	DZIP3	G01-GEA-50-HI
UBE2R2	D143N	ARIH2	G01-GEA-50-HI
UBE2R2	D143N	APPBP2	G01-GEA-50-HI
FOXP2	R553C	FOXP2	1693001
FOXP2	R553C	CCNC	1693001
FOXP2	R553C	CTBP1	1693001
FOXP2	R553C	AES	1693001
FOXP2	R553C	SP4	1693001
FOXP2	R553C	RPIA	1693001
FOXP2	R553C	HSP90AB1	1693001
FOXP2	R553C	PIN1	1693001
FOXP2	R553C	TSACC	1693001
FOXP2	R553C	PP2150	1693001
FOXP2	R553C	FOXP4	1693001
FOXP2	R553C	FAM124A	1693001
FOXP2	R553C	SDCBP	1693001
FOXP2	R553C	MAPK3	1693001
FOXP2	R553C	CTBP2	1693001
YWHAZ	E131K	RAF1	XA214
YWHAZ	E131K	HIST1H3A	XA214
YWHAZ	E131K	MAPT	XA214
YWHAZ	E131K	RND3	XA214
YWHAZ	E131K	AANAT	XA214
ABL1	T117M	NCKIPSD	SSC11872
ABL1	T117M	ABL1	SSC11872
KAT2A	R533H	MED12	DEASD_0417_001
KAT2A	R533H	USP22	DEASD_0417_001
KAT2A	R533H	BATF2	DEASD_0417_001
KAT2A	R533H	HIST1H3A	DEASD_0417_001
KAT2A	R533H	XRCC6	DEASD_0417_001
KAT2A	R533H	MYC	DEASD_0417_001
KAT2A	R533H	TRRAP	DEASD_0417_001
KAT2A	R533H	TADA2A	DEASD_0417_001
KAT2A	R533H	HIST2H2AC	DEASD_0417_001
KAT2A	R533H	HIST2H2BE	DEASD_0417_001
STMN2	K160N	EEF1A1	691-05-105394
BRPF1	Y406H	GTF2H1	SSC00075
BRPF1	Y406H	HIST1H3A	SSC00075
BRPF1	Y406H	PBXIP1	SSC00075
DPYSL2	R496C	DPYSL3	SSC02581
DPYSL2	R496C	DPYSL5	SSC02581
DPYSL2	R238H	TNIK	MAC1188
DPYSL2	R238H	GORASP2	MAC1188
DPYSL2	R238H	LEF1	MAC1188
DPYSL2	R238H	CRMP1	MAC1188
DPYSL2	R238H	DPYSL3	MAC1188
DPYSL2	R238H	DPYSL5	MAC1188
DPYSL2	R238H	DPYSL2	MAC1188
DPYSL2	R238H	DISC1	MAC1188
KPNA1	R36Q	LMO4	10C101853
KPNA1	R36Q	Q96B14	10C101853
GNAI1	Q204R	RGS16	SSC11348
GNAI1	Q204R	GNAI1	SSC11348
GNAI1	Q204R	THAP7	SSC11348
GNAI1	Q204R	RGS20	SSC11348
GNAI1	Q204R	GNB1	SSC11348
GNAI1	Q204R	GPSM3	SSC11348
GNAI1	Q204R	NUCB1	SSC11348
GNAI1	Q204R	RIC8A	SSC11348
GNAI1	Q204R	Q9BSK3	SSC11348
GNAI1	Q204R	RANGAP1	SSC11348
GNAI1	Q204R	RGS14	SSC11348
GNAI1	Q204R	RGS1	SSC11348
GNAI1	Q204R	RGS17	SSC11348
STK11	D208N	PRKAA1	F10382-1
STK11	D208N	STK11	F10382-1
EHD1	G494R	EHD3	F10312-1
EHD1	G494R	MICALL1	F10312-1
EHD1	G494R	EHD1	F10312-1
SEMA3F	R585S	UBA1	1076011
SEMA3F	R585S	SLC35G2	1076011
CDK9	I82S	CCNT1	05HI4255A
LRRC4C	R156Q	NTNG1	G01-GEA-87-HI
LRRC4C	R156Q	CREB3L4	G01-GEA-87-HI
TRAF4	D395H	TRAF4	SSC09430
ARF1	R75W	CYTH2	G01-GEA-96-HI
SATB1	Q402R	PIAS4	G01-GEA-225-HI
SATB1	Q402R	KAT2B	G01-GEA-225-HI
SATB1	Q402R	TOPORS	G01-GEA-225-HI
SATB1	Q402R	PIAS3	G01-GEA-225-HI
SATB1	Q402R	G2XKQ0	G01-GEA-225-HI
SATB1	Q402R	SUMO1	G01-GEA-225-HI
SATB1	Q402R	PIAS1	G01-GEA-225-HI
SATB1	Q402R	CBX4	G01-GEA-225-HI
SATB1	Q402R	UBE2I	G01-GEA-225-HI
ZAP70	P502L	NR0B2	09C82222
ZAP70	P502L	NDUFB8	09C82222
ZAP70	P502L	ANAPC11	09C82222
G3BP2	R13W	USP10	MAC961
G3BP2	R13W	ABL1	MAC961
XRCC5	Q73H	CDC16	G01-GEA-267-HI
MBD2	R380C	GATAD2B	SSC05756
MBD2	R380C	MBD2	SSC05756
MBD2	R380C	HDAC1	SSC05756
MBD2	R380C	HDAC2	SSC05756
MBD2	R380C	MTA3	SSC05756
MBD2	R380C	MBD3	SSC05756
MBD2	R380C	LAMTOR3	SSC05756
MBD2	R380C	GATAD2A	SSC05756
SHANK1	P694S	SHANK1	ASC_CA_173_A
APBA1	G813R	CASK	SSC00314
APBA1	G813R	STXBP1	SSC00314
APBA1	G813R	CACNA1B	SSC00314
PLXNA2	R1428W	DHX37	200675486@1082035020
PLXNA2	R1428W	FNBP4	200675486@1082035020
PLXNA2	R1428W	PDCD6IP	200675486@1082035020
PLXNA2	R1428W	UBAP2L	200675486@1082035020
PLXNA2	R1428W	IFT80	200675486@1082035020
PLXNA2	R1428W	HACE1	200675486@1082035020
PLXNA2	R1428W	CEMIP	200675486@1082035020
PTEN	E150G	USP7	151853
PTEN	E150G	UBC	151853
PTEN	E150G	CHGB	151853
PTEN	E150G	ANG	151853
PTEN	E150G	HBA1	151853
PTEN	E150G	NEDD4	151853
PTEN	E150G	DLG1	151853
PTEN	E150G	RAA1	151853
PTEN	E150G	UTP14A	151853
PTEN	E150G	USP13	151853
PTEN	E150G	PTEN	151853
PTEN	E150G	BEX1	151853
SRGAP3	A777T	TNIK	SSC12506
SRGAP3	A777T	PRMT6	SSC12506
SRGAP3	A777T	SUV39H1	SSC12506
SRGAP3	A777T	KDM1A	SSC12506
SRGAP3	A777T	DTNBP1	SSC12506
SRGAP3	A777T	DISC1	SSC12506
ANAPC4	R48Q	ANAPC13	678-04-102406
C3	K610T	C3	SSC11115
MAP2K7	D166E	HSP90AB1	SSC11139
RORC	R302W	RORC	150999
PRKCA	P514L	PRKCA	SSC05261
UBA1	F116L	UBA1	02C09535
GFAP	R183C	HEL113	06C56993
GFAP	R183C	VIM	06C56993
DNMT3A	Y735C	PIAS2	DEASD_0131_001
DNMT3A	Y735C	FLJ00340	DEASD_0131_001
DNMT3A	Y735C	TCL1A	DEASD_0131_001
DNMT3A	Y735C	PIAS1	DEASD_0131_001
DNMT3A	Y735C	UBE2I	DEASD_0131_001
DNMT3A	Y735C	DNMT3L	DEASD_0131_001
DNMT3A	Y735C	SP100	DEASD_0131_001
DNMT3A	Y735C	TERF2IP	DEASD_0131_001
EIF2AK3	V193D	EIF2AK3	TAS_F4013Y
PRNP	G127S	APP	DEASD_1046_001
PRNP	G127S	PRNP	DEASD_1046_001
PRNP	G127S	PSMA3	DEASD_1046_001
PRNP	G127S	TSC22D4	DEASD_1046_001
PRNP	G127S	AGO1	DEASD_1046_001
PRNP	G127S	BAG6	DEASD_1046_001
AKT2	R480C	GSK3B	04C31726
SRPRA	Y78C	SRPRA	G01-GEA-278-HI
SRPRA	Y78C	RUSC2	G01-GEA-278-HI
SRPRA	Y78C	SRPRB	G01-GEA-278-HI
GFAP	E332G	GFAP	5020
GFAP	E332G	KRT15	5020
GFAP	E332G	KRT13	5020
GFAP	E332G	GFAP	5024
GFAP	E332G	KRT15	5024
GFAP	E332G	KRT13	5024
SLC6A12	F245C	REL	AU029A
MTHFR	L323F	LSM8	G01-GEA-44-HI
NME6	S78R	ATP5O	80001104520
TNFAIP8L3	I170T	TNFAIP8L3	04C29915
SEPT8	E244K	SEPT5	DEASD_1046_001
CIB1	R113C	ITGA2B	20-1301909-05
CIB1	R113C	CIB1	20-1301909-05
CIB1	R113C	NRIP1	20-1301909-05
CIB1	R113C	AURKB	20-1301909-05
CIB1	R113C	EXOSC10	20-1301909-05
MCM6	P149S	MCM5	NP140
MCM6	P149S	MCM7	NP140
MCM6	P149S	MCM4	NP140
MCM6	P149S	MCM2	NP140
MCM6	P149S	NUDT2	NP140
MCM6	P149S	VCAM1	NP140
MCM6	P149S	Q96B14	NP140
MCM6	P149S	SNRPB2	NP140
MCM6	P149S	MCM3	NP140
MCM6	P149S	PSMA1	NP140
MCM6	P149S	MCM6	NP140
MCM6	P149S	MLLT3	NP140
MCM6	P149S	ORC1L	NP140
MCM6	P149S	ZBTB9	NP140
MCM6	P149S	B4E0X6	NP140
MCM6	P149S	ORC6	NP140
MCM6	P149S	ORC2	NP140
MCM6	P149S	Q8N7U5	NP140
MCM6	P149S	MCM10	NP140
MCM6	P149S	CDC45	NP140
MCM6	P149S	IL36RN	NP140
MCM6	P149S	GMNN	NP140
MCM6	P149S	B7Z8H0	NP140
MCM6	P149S	SCNM1	NP140
MCM6	P149S	ALS2CR11	NP140
MCM6	P149S	CCNA1	NP140
MCM6	P149S	ORC4L	NP140
MCM6	P149S	FAM161A	NP140
MCM6	P149S	RPA1	NP140
MCM6	P149S	MCMBP	NP140
MCM6	P149S	ING5	NP140
NCOA2	A1099D	EP300	151105
GFM2	T745K	VPS52	DEASD_0202_001
GFM2	T745K	TRIM27	DEASD_0202_001
GFM2	T745K	BANP	DEASD_0202_001
GFM2	T745K	DKFZP761H172	DEASD_0202_001
GFM2	T745K	TRIM9	DEASD_0202_001
PRKAR2A	P216L	MAPRE1	20-0301772-22
PRKAR2A	P216L	EZR	20-0301772-22
PRKAR2A	P216L	PRKACA	20-0301772-22
MCM7	R514Q	MCM5	SSC07048
MCM7	R514Q	CDC7	SSC07048
MCM7	R514Q	RB1	SSC07048
MCM7	R514Q	Q53FC7	SSC07048
MCM7	R514Q	ORC4	SSC07048
MCM7	R514Q	MCM3	SSC07048
MCM7	R514Q	ASB8	SSC07048
MCM7	R514Q	HSP90AB1	SSC07048
MCM7	R514Q	RBM8A	SSC07048
MCM7	R514Q	RPA1	SSC07048
OPTN	K440R	OPTN	DEASD_1019_001
STRN3	K119N	STRN	DEASD_0221_001
STRN3	K119N	MOB4	DEASD_0221_001
STRN3	K119N	STRN4	DEASD_0221_001
STRN3	K119N	PPP2R1A	DEASD_0221_001
HIST1H2BJ	V49I	H2AFZ	SSC09344
HIST1H2BJ	V49I	TLX3	SSC09344
THAP2	L27V	PTPN12	236-05-103361
THAP2	L27V	VANGL1	236-05-103361
NIFK	D256Y	MKI67	3C563
SERPINI1	Y225C	SERPINI1	DEASD_1093_001
RRAS	R78Q	ARAF	G01-GEA-60-HI
RGS11	R209Q	GNB5	80001104504
CSTA	A12T	CTSB	G01-GEA-151-MA
CSTA	A12T	CSTA	G01-GEA-151-MA
TGM3	R200C	TGM3	03HI2713A
VIL1	R205H	TEX11	AU185A
VIL1	R205H	PLCG1	AU185A
CHRNA9	Y80C	CHRNA9	ASC_CA_96_A
VWF	R1569C	VWF	13775.p1
SLX4	F708L	EME1	13697.p1
SLX4	F708L	MUS81	13697.p1
SLX4	F708L	SLX1A	13697.p1
SLX4	F708L	ERCC1	13697.p1
SLX4	F708L	PLK1	13697.p1
SLX4	F708L	ERCC4	13697.p1
CRYBB3	R96C	CRYBB3	CC1085.201
CRYBB3	R96C	CRYBA1	CC1085.201
LGALS8	E252G	TAX1BP1	1396022
LGALS8	E252G	MID2	1396022
LGALS8	E252G	TRIM23	1396022
LGALS8	E252G	APEH	1396022
LGALS8	E252G	LGALS8	1396022
IFIT2	R184H	IFIT2	09C86398
IFIT2	R184H	IFIT3	09C86398
IFIT2	R184H	NUTM1	09C86398
VIL1	V464I	TEX11	09C80386
VIL1	V464I	PLCG1	09C80386
CASP10	E413K	CASP8	EGAN00001100993
CASP10	E413K	CASP10	EGAN00001100993
PCSK6	A468T	CACNA1A	G01-GEA-50-HI
UGT1A1	M310R	UGDH	04HI3434A
IL1RL1	V292M	CLEC7A	133-06-105345
LEMD3	H698D	SMAD1	SSC09681
LEMD3	H698D	SMAD9	SSC09681
DDX5	D255H	DHX9	DEASD_0370_001
DDX5	D255H	RBFOX2	DEASD_0370_001
DDX5	D255H	HNRNPA0	DEASD_0370_001
DDX5	D255H	RBM10	DEASD_0370_001
DDX5	D255H	WBP11	DEASD_0370_001
DDX5	D255H	RBM4	DEASD_0370_001
DDX5	D255H	IGF2BP3	DEASD_0370_001
DDX5	D255H	HNRNPH2	DEASD_0370_001
DDX5	D255H	HNRNPK	DEASD_0370_001
DDX5	D255H	ESR1	DEASD_0370_001
DDX5	D255H	PIK3CA	DEASD_0370_001
DDX5	D255H	DKFZP686E2459	DEASD_0370_001
DDX5	D255H	HNRNPH1	DEASD_0370_001
DDX5	D255H	KHDRBS1	DEASD_0370_001
DDX5	D255H	DHX15	DEASD_0370_001
DDX5	D255H	EIF4A3	DEASD_0370_001
DDX5	D255H	TP53	DEASD_0370_001
DDX5	D255H	EP300	DEASD_0370_001
DDX5	D255H	TNNT1	DEASD_0370_001
DDX5	D255H	SNW1	DEASD_0370_001
FOXG1	K251R	FOXH1	F5953-1
TTN	R62C	TTN	SSC10846
RAB11FIP2	N483I	ITSN1	NDAR_INVXP194LCA_wes1
RAB11FIP2	N483I	MYO5B	NDAR_INVXP194LCA_wes1
RAB11FIP2	N483I	YWHAG	NDAR_INVXP194LCA_wes1
RAB11FIP2	N483I	RAB11A	NDAR_INVXP194LCA_wes1
RAB11FIP2	N483I	RAB25	NDAR_INVXP194LCA_wes1
OPRK1	L259I	GABARAPL1	NDAR_INVWJ774DL8_wes1
HSP90AA1	S72C	HSPA1A	11812.p1
HSP90AA1	S72C	USP49	11812.p1
HSP90AA1	S72C	FBXO24	11812.p1
HSP90AA1	S72C	PAK1	11812.p1
HSP90AA1	S72C	IRF3	11812.p1
HSP90AA1	S72C	AGO3	11812.p1
HSP90AA1	S72C	HP1BP3	11812.p1
HSP90AA1	S72C	AHSA1	11812.p1
HSP90AA1	S72C	ERBB2	11812.p1
HSP90AA1	S72C	HSP90AA1	11812.p1
HSP90AA1	S72C	PKN2	11812.p1
HSP90AA1	S72C	Q59GT1	11812.p1
HSP90AA1	S72C	NR3C1	11812.p1
HSP90AA1	S72C	EGFR	11812.p1
HSP90AA1	S72C	PRKCZ	11812.p1
HSP90AA1	S72C	LSM1	11812.p1
HSP90AA1	S72C	AP3D1	11812.p1
HSP90AA1	S72C	STIP1	11812.p1
HSP90AA1	S72C	TRIM56	11812.p1
HSP90AA1	S72C	NOD1	11812.p1
HSP90AA1	S72C	ESR1	11812.p1
HSP90AA1	S72C	TSSK6	11812.p1
HSP90AA1	S72C	B3KQG4	11812.p1
HSP90AA1	S72C	PTGES3	11812.p1
HSP90AA1	S72C	AMHR2	11812.p1
HSP90AA1	S72C	AHSA2	11812.p1
HSP90AA1	S72C	KLHL1	11812.p1
HSP90AA1	S72C	NOS3	11812.p1
HSP90AA1	S72C	ZNF512B	11812.p1
HSP90AA1	S72C	TESK2	11812.p1
HSP90AA1	S72C	HSP90AB1	11812.p1
HSP90AA1	S72C	KSR2	11812.p1
HSP90AA1	S72C	PIWIL2	11812.p1
HSP90AA1	S72C	RPS3A	11812.p1
HSP90AA1	S72C	NLRP12	11812.p1
HSP90AA1	S72C	SKP2	11812.p1
HSP90AA1	S72C	JUN	11812.p1
HSP90AA1	S72C	TOMM34	11812.p1
HSP90AA1	S72C	PIWIL4	11812.p1
HSP90AA1	S72C	ARAF	11812.p1
HSP90AA1	S72C	ZBED4	11812.p1
HSP90AA1	S72C	RAF1	11812.p1
HSP90AA1	S72C	GNA12	11812.p1
HSP90AA1	S72C	CDK13	11812.p1
HSP90AA1	S72C	MUSK	11812.p1
HSP90AA1	S72C	CCDC117	11812.p1
HSP90AA1	S72C	PIWIL1	11812.p1
HSP90AA1	S72C	HIF1A	11812.p1
VPRBP	R1247C	DDB1	NDAR_INVCK592EMP_wes1
VPRBP	R1247C	PPP2R1A	NDAR_INVCK592EMP_wes1
VPRBP	R1247C	UNG	NDAR_INVCK592EMP_wes1
VPRBP	R1247C	DDA1	NDAR_INVCK592EMP_wes1
NR2F1	R404H	MAP6	11063.p1
NR2F1	R404H	PFDN1	11063.p1
NR2F1	R404H	BCL11A	11063.p1
MXD4	E62K	MLX	AU14604
RAN	T93I	SMAD2	12437.p1
RAN	T93I	TNPO3	12437.p1
RAN	T93I	RCC1	12437.p1
RPL14	H66Q	KCNK4	NDAR_INVBX440FDB_wes1
RPL14	H66Q	NPM1	NDAR_INVBX440FDB_wes1

## Sheet: Interaction_disruptions_sibling
Gene	Mutation	InteractionPartner	Sibling
ARPC1B	W204G	ARPC4	11135.s1
ARPC1B	W204G	ARPC5	11135.s1
EPHB1	G783R	HSP90AB1	13748.s1
PBRM1	P741L	ZNF512B	68510
PBRM1	P741L	GTF3C5	68510
PBRM1	P741L	SMARCA4	68510
PBRM1	P741L	ARID2	68510
PBRM1	P741L	ZDHHC17	68510
TNPO3	R348Q	SMURF2	13287.s1
TNPO3	R348Q	SRSF1	13287.s1
TNPO3	R348Q	Q59FA2	13287.s1
TNPO3	R348Q	TNPO3	13287.s1
TNPO3	R348Q	UBE2S	13287.s1
SERPINC1	A416P	PLCG1	6557
SERPINC1	A416P	SERPINC1	6557
ADSL	K295M	NOV	13203.s1
ADSL	K295M	CALCOCO2	13203.s1
ADSL	K295M	REL	13203.s1
ADSL	K295M	ADSL	13203.s1
RABEP1	R834W	TRIM26	12780.s1
RABEP1	R834W	ITSN1	12780.s1
RABEP1	R834W	RGS17	12780.s1
RABEP1	R834W	AP1G1	12780.s1
RABEP1	R834W	ITSN2	12780.s1
RABEP1	R834W	CCND1	12780.s1
RABEP1	R834W	ATXN7	12780.s1
RABEP1	R834W	RAB5A	12780.s1
IL6R	R232C	IL6ST	SSC02133
G3BP1	Y125C	G3BP1	37441
CAMK2B	E217K	THRB	SSC10823
CAMK2B	E217K	RXRG	SSC10823
CAMK2B	E217K	SEMA4G	SSC10823
CAMK2B	E217K	RPL11	SSC10823
CAMK2B	E217K	PPP5C	SSC10823
CAMK2B	E217K	MRPL11	SSC10823
CAMK2B	E217K	TTC5	SSC10823
CAMK2B	E217K	CAMK2B	SSC10823
CAMK2B	E217K	RAP2B	SSC10823
CAMK2B	E217K	SMYD3	SSC10823
CAMK2B	E217K	POP5	SSC10823
CAMK2B	E217K	MAD2L2	SSC10823
CAMK2B	E217K	RBPMS	SSC10823
CAPRIN2	H1089R	PEX5	SSC00617
USP5	M815R	UBC	10C107341
ARRB2	R104W	KIR2DL1	SSC08023
ARRB2	R104W	MAPK9	SSC08023
ARRB2	R104W	PDE4D	SSC08023
ARRB2	R104W	EGFR	SSC08023
ARRB2	R104W	AP2B1	SSC08023
ARRB2	R104W	CLTC	SSC08023
ARRB2	R104W	MAPK10	SSC08023
ARRB2	R104W	ARRB2	SSC08023
ARRB2	R104W	AP1B1	SSC08023
SEPT9	R399C	RAB10	SSC05717
MAP4K4	G229V	MAP4K4	SSC02024
RFX2	D205G	RFX6	8244
RFX2	D205G	C1ORF94	8244
RFX2	D205G	MDFI	8244
CABP5	T59M	INCA1	13973.s1
CABP5	T59M	ZKSCAN4	13973.s1
CYTIP	E91G	CYTH1	SSC03552
CHMP4A	K69N	CHMP5	SSC00521
CHMP4A	K69N	STAMBP	SSC00521
CHMP4A	K69N	VPS4A	SSC00521
CHMP4A	K69N	SYT17	SSC00521
LPL	R309H	UBE2Z	SSC09464
LPL	R309H	COPS6	SSC09464
LPL	R309H	CCND1	SSC09464
LPL	R309H	RPL18A	SSC09464
HMGB4	S46L	KRTAP12-4	SSC07726
HMGB4	S46L	CEP70	SSC07726
C1R	D494H	C1R	SSC08588
CTSB	G272R	CSTA	SSC05381
CTSB	G272R	ANXA7	SSC05381
CTSB	G272R	CDKN1A	SSC05381
CTSB	G272R	CTSB	SSC05381
CTSB	G272R	SPRY2	SSC05381
CTSB	G272R	BAG6	SSC05381
HOXA5	N217K	DDIT3	NDAR_INVVZ672CVN_wes1
HOXA5	N217K	SMAD1	NDAR_INVVZ672CVN_wes1
HOXA5	N217K	PRMT6	NDAR_INVVZ672CVN_wes1
HOXA5	N217K	B4DXY4	NDAR_INVVZ672CVN_wes1
HOXA5	N217K	ZNF408	NDAR_INVVZ672CVN_wes1
HOXA5	N217K	GTF2A1L	NDAR_INVVZ672CVN_wes1
KDR	P821L	SHC2	NDAR_INVNJ868AE5_wes1
KDR	P821L	SHC1	NDAR_INVNJ868AE5_wes1
KDR	P821L	PTPN6	NDAR_INVNJ868AE5_wes1
KDR	P821L	HSPG2	NDAR_INVNJ868AE5_wes1
KDR	P821L	AIMP2	NDAR_INVNJ868AE5_wes1
KDR	P821L	CDH5	NDAR_INVNJ868AE5_wes1
KDR	P821L	FBXW11	NDAR_INVNJ868AE5_wes1
KDR	P821L	SH2D2A	NDAR_INVNJ868AE5_wes1
VSX2	T156A	CDC37	11571.s1
VSX2	T156A	ZDHHC17	11571.s1
