# Supplementary material for: De novo missense variants disrupting protein–protein interactions affect risk for autism through gene co-expression and protein networks in neuronal cell types
Source: Mol Autism. 2020 Oct 8;11:76. doi: 10.1186/s13229-020-00386-7 (PMC7545940; doi:10.1186/s13229-020-00386-7)
Supplement: Supplementary file 3 — Additional file 3: Table 2. The ASD disrupted network (.xlsx). 526 nodes (proteins) and 507 edges(protein–protein interactions) composing the ASD disrupted network are listed. Nodes are ordered first bywhether the protein is a previously implicated ASD protein (in TADA/SFARI gene list, “1” for yes and “0”for no) and then by their degrees in the disrupted network. [file 13229_2020_386_MOESM3_ESM.xlsx]

## Sheet: Disrupted_network_nodes
Gene	Degree	TADA	SFARI
FOXP2	15	1	1
PTEN	14	1	1
GNAI1	13	1	1
PPP2R5D	9	1	1
SATB1	9	1	1
MEF2C	9	0	1
DNMT3A	8	1	1
DPYSL2	8	1	1
MYH10	7	0	1
TRIO	7	0	1
GFAP	5	1	1
YWHAG	5	0	1
SRPRA	3	1	1
DISC1	3	0	1
NR2F1	3	0	1
SMAD4	3	0	1
FOXP1	2	1	1
LRRC4C	2	1	1
EP300	2	0	1
HDAC4	2	0	1
RAC1	2	0	1
VIL1	2	0	1
BCL11A	1	1	1
STXBP1	1	1	1
TRIM23	1	1	1
AGO1	1	0	1
CACNA1A	1	0	1
CASK	1	0	1
CDK13	1	0	1
DDX3X	1	0	1
FOXG1	1	0	1
HNRNPH2	1	0	1
KAT2B	1	0	1
NTNG1	1	0	1
PAK1	1	0	1
PHF8	1	0	1
PPP2CA	1	0	1
PRKD2	1	0	1
SATB2	1	0	1
SHANK1	1	0	1
TRRAP	1	0	1
TTN	1	0	1
UBE3A	1	0	1
USP7	1	0	1
HSP90AA1	48	0	0
MCM6	31	0	0
DDX5	20	0	0
MAPK3	20	0	0
RARA	17	0	0
SFPQ	17	0	0
MCM7	11	0	0
KAT2A	10	0	0
PABPC1	10	0	0
UBE2R2	10	0	0
PPP2R1B	9	0	0
MBD2	8	0	0
PLXNA2	7	0	0
PRNP	6	0	0
SLX4	6	0	0
SRGAP3	6	0	0
YWHAZ	6	0	0
CIB1	5	0	0
GFM2	5	0	0
HSP90AB1	5	0	0
LGALS8	5	0	0
RAB11FIP2	5	0	0
MSH6	4	0	0
PPP2R1A	4	0	0
SEPT10	4	0	0
STRN3	4	0	0
VPRBP	4	0	0
ABL1	3	0	0
APBA1	3	0	0
BRPF1	3	0	0
EHD1	3	0	0
ESR1	3	0	0
HIST1H3A	3	0	0
IFIT2	3	0	0
PRKAR2A	3	0	0
RAF1	3	0	0
RAN	3	0	0
RFC5	3	0	0
ZAP70	3	0	0
ARAF	2	0	0
BRCA1	2	0	0
CASP10	2	0	0
CDC5L	2	0	0
CEBPG	2	0	0
COPS5	2	0	0
CRYBB3	2	0	0
CSTA	2	0	0
DGCR14	2	0	0
DHX15	2	0	0
ETS2	2	0	0
FN1	2	0	0
G3BP2	2	0	0
HIST1H2BJ	2	0	0
HNRNPK	2	0	0
KPNA1	2	0	0
KRT15	2	0	0
KRT80	2	0	0
LEMD3	2	0	0
LSM8	2	0	0
MAPK14	2	0	0
MCM3	2	0	0
MCM5	2	0	0
MEF2D	2	0	0
NISCH	2	0	0
PFDN1	2	0	0
PIAS1	2	0	0
PPP2CB	2	0	0
PPP2R5A	2	0	0
PSMC5	2	0	0
PYGL	2	0	0
Q96B14	2	0	0
RBM4	2	0	0
RNF20	2	0	0
RPA1	2	0	0
RPL14	2	0	0
SEMA3F	2	0	0
SEPT5	2	0	0
SMAD2	2	0	0
STK11	2	0	0
THAP2	2	0	0
TNIK	2	0	0
TP53	2	0	0
UBA1	2	0	0
UBC	2	0	0
UBE2I	2	0	0
VCAM1	2	0	0
XRCC6	2	0	0
ZNF512B	2	0	0
AANAT	1	0	0
ADAP1	1	0	0
AES	1	0	0
AGO3	1	0	0
AHSA1	1	0	0
AHSA2	1	0	0
AKT1	1	0	0
AKT2	1	0	0
ALS2CR11	1	0	0
AMHR2	1	0	0
AMOT	1	0	0
ANAPC11	1	0	0
ANAPC13	1	0	0
ANAPC4	1	0	0
ANG	1	0	0
AP3D1	1	0	0
APC	1	0	0
APEH	1	0	0
APP	1	0	0
APPBP2	1	0	0
ARF1	1	0	0
ARHGDIA	1	0	0
ARIH2	1	0	0
ASB8	1	0	0
ATP5O	1	0	0
ATXN2L	1	0	0
AURKB	1	0	0
B3KQG4	1	0	0
B4E0X6	1	0	0
B7Z8H0	1	0	0
BAG6	1	0	0
BANP	1	0	0
BATF2	1	0	0
BEX1	1	0	0
BLMH	1	0	0
C3	1	0	0
CACNA1B	1	0	0
CASP8	1	0	0
CBLC	1	0	0
CBX4	1	0	0
CCDC117	1	0	0
CCL5	1	0	0
CCNA1	1	0	0
CCNC	1	0	0
CCNT1	1	0	0
CDC16	1	0	0
CDC45	1	0	0
CDC7	1	0	0
CDK10	1	0	0
CDK9	1	0	0
CEBPE	1	0	0
CEMIP	1	0	0
CHGB	1	0	0
CHRNA9	1	0	0
CLEC7A	1	0	0
COPS6	1	0	0
CREB3L4	1	0	0
CRMP1	1	0	0
CRYBA1	1	0	0
CSNK2A1	1	0	0
CTBP1	1	0	0
CTBP2	1	0	0
CTSB	1	0	0
CYTH2	1	0	0
DDA1	1	0	0
DDB1	1	0	0
DDX56	1	0	0
DHX37	1	0	0
DHX9	1	0	0
DKFZP686A13234	1	0	0
DKFZP686E2459	1	0	0
DKFZP761H172	1	0	0
DKFZP781O1323	1	0	0
DLG1	1	0	0
DNMT3L	1	0	0
DPYSL3	1	0	0
DPYSL5	1	0	0
DSG2	1	0	0
DTNBP1	1	0	0
DTX3L	1	0	0
DZIP3	1	0	0
EEF1A1	1	0	0
EGFR	1	0	0
EHD2	1	0	0
EHD3	1	0	0
EIF2AK3	1	0	0
EIF4A3	1	0	0
EME1	1	0	0
EPAS1	1	0	0
EPHB1	1	0	0
ERBB2	1	0	0
ERCC1	1	0	0
ERCC4	1	0	0
EXOC1	1	0	0
EXOSC10	1	0	0
EXOSC5	1	0	0
EZR	1	0	0
FAM124A	1	0	0
FAM161A	1	0	0
FBXO24	1	0	0
FLJ00340	1	0	0
FNBP4	1	0	0
FOXH1	1	0	0
FOXP4	1	0	0
FSD2	1	0	0
FUS	1	0	0
G2XKQ0	1	0	0
GAB2	1	0	0
GABARAPL1	1	0	0
GATAD2A	1	0	0
GATAD2B	1	0	0
GMNN	1	0	0
GNA12	1	0	0
GNB1	1	0	0
GNB5	1	0	0
GORASP2	1	0	0
GPSM3	1	0	0
GSK3B	1	0	0
GTF2H1	1	0	0
H2AFZ	1	0	0
HACE1	1	0	0
HBA1	1	0	0
HDAC1	1	0	0
HDAC2	1	0	0
HDAC9	1	0	0
HEL-S-47E	1	0	0
HEL113	1	0	0
HEL2	1	0	0
HIF1A	1	0	0
HIST2H2AC	1	0	0
HIST2H2BE	1	0	0
HN1	1	0	0
HNRNPA0	1	0	0
HNRNPA1	1	0	0
HNRNPH1	1	0	0
HP1BP3	1	0	0
HR	1	0	0
HSPA1A	1	0	0
HSPB2	1	0	0
HSPB8	1	0	0
IFIT3	1	0	0
IFT80	1	0	0
IGF2BP3	1	0	0
IL1RL1	1	0	0
IL36RN	1	0	0
IL3RA	1	0	0
INF2	1	0	0
ING5	1	0	0
IRF3	1	0	0
ITGA2B	1	0	0
ITSN1	1	0	0
ITSN2	1	0	0
JUN	1	0	0
KALRN	1	0	0
KCND3	1	0	0
KCNK4	1	0	0
KDM1A	1	0	0
KHDRBS1	1	0	0
KIF13B	1	0	0
KLHL1	1	0	0
KRT13	1	0	0
KRT20	1	0	0
KSR2	1	0	0
L3MBTL3	1	0	0
LAMTOR3	1	0	0
LAMTOR5	1	0	0
LEF1	1	0	0
LIMS1	1	0	0
LMO4	1	0	0
LSM1	1	0	0
MAGED1	1	0	0
MAP2K7	1	0	0
MAP6	1	0	0
MAPK6	1	0	0
MAPK7	1	0	0
MAPRE1	1	0	0
MAPT	1	0	0
MBD3	1	0	0
MCM10	1	0	0
MCM2	1	0	0
MCM4	1	0	0
MCMBP	1	0	0
MED12	1	0	0
MED31	1	0	0
MICALL1	1	0	0
MID2	1	0	0
MKI67	1	0	0
MLLT3	1	0	0
MLLT6	1	0	0
MLX	1	0	0
MNAT1	1	0	0
MOB4	1	0	0
MSH2	1	0	0
MTA3	1	0	0
MTHFR	1	0	0
MUS81	1	0	0
MUSK	1	0	0
MXD4	1	0	0
MYC	1	0	0
MYH9	1	0	0
MYO5B	1	0	0
NCKIPSD	1	0	0
NCOA2	1	0	0
NCOA3	1	0	0
NCOA6	1	0	0
NDUFB8	1	0	0
NEDD4	1	0	0
NIFK	1	0	0
NLRP12	1	0	0
NME6	1	0	0
NOD1	1	0	0
NONO	1	0	0
NOS3	1	0	0
NPM1	1	0	0
NR0B2	1	0	0
NR2B3	1	0	0
NR3C1	1	0	0
NRIP1	1	0	0
NUCB1	1	0	0
NUDCD3	1	0	0
NUDT2	1	0	0
NUTM1	1	0	0
OPRK1	1	0	0
OPTN	1	0	0
ORC1L	1	0	0
ORC2	1	0	0
ORC4	1	0	0
ORC4L	1	0	0
ORC6	1	0	0
PAN3	1	0	0
PBXIP1	1	0	0
PCNA	1	0	0
PCSK6	1	0	0
PDCD6IP	1	0	0
PDIA6	1	0	0
PIAS2	1	0	0
PIAS3	1	0	0
PIAS4	1	0	0
PIK3CA	1	0	0
PIN1	1	0	0
PIWIL1	1	0	0
PIWIL2	1	0	0
PIWIL4	1	0	0
PKN2	1	0	0
PLA2G12A	1	0	0
PLCG1	1	0	0
PLK1	1	0	0
PML	1	0	0
PNPLA2	1	0	0
PP2150	1	0	0
PPFIA1	1	0	0
PPP2R2A	1	0	0
PPP2R5C	1	0	0
PPP2R5E	1	0	0
PRKAA1	1	0	0
PRKACA	1	0	0
PRKCA	1	0	0
PRKCZ	1	0	0
PRMT6	1	0	0
PSMA1	1	0	0
PSMA3	1	0	0
PSMC4	1	0	0
PTBP1	1	0	0
PTGES3	1	0	0
PTPN12	1	0	0
PTPRB	1	0	0
PTPRC	1	0	0
PTPRG	1	0	0
PTPRJ	1	0	0
PTPRK	1	0	0
PTPRO	1	0	0
PYGB	1	0	0
Q53FC7	1	0	0
Q59EK0	1	0	0
Q59EM9	1	0	0
Q59GT1	1	0	0
Q86SR6	1	0	0
Q8N7U5	1	0	0
Q96BE0	1	0	0
Q96FS5	1	0	0
Q96MN8	1	0	0
Q9BSK3	1	0	0
RAA1	1	0	0
RAB11A	1	0	0
RAB25	1	0	0
RAB3IL1	1	0	0
RACK1	1	0	0
RANGAP1	1	0	0
RAZ1	1	0	0
RB1	1	0	0
RBFOX2	1	0	0
RBM10	1	0	0
RBM8A	1	0	0
RCC1	1	0	0
REL	1	0	0
RFC4	1	0	0
RGS1	1	0	0
RGS11	1	0	0
RGS14	1	0	0
RGS16	1	0	0
RGS17	1	0	0
RGS20	1	0	0
RIC8A	1	0	0
RND3	1	0	0
RNF113B	1	0	0
RNF40	1	0	0
RORC	1	0	0
RPIA	1	0	0
RPS3A	1	0	0
RRAS	1	0	0
RUSC2	1	0	0
RXRB	1	0	0
RXRG	1	0	0
SART1	1	0	0
SCAND1	1	0	0
SCNM1	1	0	0
SDCBP	1	0	0
SEPT7	1	0	0
SEPT8	1	0	0
SERPINI1	1	0	0
SGOL1	1	0	0
SGOL2	1	0	0
SKP2	1	0	0
SLC35G2	1	0	0
SLC6A12	1	0	0
SLX1A	1	0	0
SMAD1	1	0	0
SMAD3	1	0	0
SMAD5	1	0	0
SMAD9	1	0	0
SNRPB2	1	0	0
SNW1	1	0	0
SP1	1	0	0
SP100	1	0	0
SP4	1	0	0
SPTBN1	1	0	0
SREBF2	1	0	0
SRPRB	1	0	0
STIP1	1	0	0
STMN2	1	0	0
STRN	1	0	0
STRN4	1	0	0
SUMO1	1	0	0
SUV39H1	1	0	0
TADA2A	1	0	0
TAX1BP1	1	0	0
TCL1A	1	0	0
TEKT4	1	0	0
TERF2IP	1	0	0
TESK2	1	0	0
TEX11	1	0	0
TGM3	1	0	0
THAP7	1	0	0
THRAP3	1	0	0
TLX3	1	0	0
TNFAIP8L3	1	0	0
TNNT1	1	0	0
TNPO3	1	0	0
TNRC6A	1	0	0
TOMM34	1	0	0
TOP1	1	0	0
TOPORS	1	0	0
TRAF4	1	0	0
TRIM27	1	0	0
TRIM56	1	0	0
TRIM9	1	0	0
TSACC	1	0	0
TSC22D4	1	0	0
TSSK6	1	0	0
TTYH3	1	0	0
UBAP2L	1	0	0
UBB	1	0	0
UGDH	1	0	0
UGT1A1	1	0	0
UNC119	1	0	0
UNG	1	0	0
USHBP1	1	0	0
USP10	1	0	0
USP13	1	0	0
USP22	1	0	0
USP49	1	0	0
UTP14A	1	0	0
VANGL1	1	0	0
VIM	1	0	0
VPS52	1	0	0
VWF	1	0	0
WBP11	1	0	0
XRCC5	1	0	0
YTHDC1	1	0	0
YWHAE	1	0	0
ZBED4	1	0	0
ZBTB9	1	0	0
ZFYVE9	1	0	0
ZNF219	1	0	0

## Sheet: Disrupted_network_edges
GeneA	GeneB
FOXP2	SP4
AKT1	RARA
EHD1	MICALL1
PPP2R5D	USHBP1
MAPK3	PTPRC
MAPK3	PTPRB
EXOSC5	SFPQ
VWF	VWF
ADAP1	KIF13B
MCM6	SNRPB2
TTN	TTN
IFIT2	NUTM1
DDX5	HNRNPK
HNRNPK	PABPC1
ARF1	CYTH2
CREB3L4	LRRC4C
NISCH	Q96BE0
EXOC1	TRIO
DPYSL2	DPYSL5
MAPK3	TTYH3
DNMT3A	TCL1A
DHX37	PLXNA2
FNBP4	PLXNA2
PDCD6IP	PLXNA2
PLXNA2	UBAP2L
IFT80	PLXNA2
HACE1	PLXNA2
CEMIP	PLXNA2
CSTA	CTSB
H2AFZ	HIST1H2BJ
ALS2CR11	MCM6
RAC1	SFPQ
RAC1	TRIO
FOXP2	PP2150
GATAD2B	MBD2
HDAC2	MBD2
MBD2	MBD3
MBD2	MBD2
MBD2	MTA3
HDAC1	MBD2
LAMTOR3	MBD2
GATAD2A	MBD2
CASP10	CASP8
GNAI1	GNB1
EP300	NCOA2
APBA1	CASK
RARA	TEKT4
RARA	RXRB
MAPK6	RARA
RARA	UBE3A
PSMC5	RARA
Q96MN8	RARA
RARA	RXRG
RARA	RARA
PML	RARA
FN1	RARA
NCOA3	RARA
NCOA6	RARA
HR	RARA
ESR1	RARA
PHF8	RARA
NR2B3	RARA
SRGAP3	SUV39H1
FOXP2	SDCBP
MCM6	VCAM1
MYH10	VCAM1
RAF1	YWHAZ
HSP90AA1	RAF1
RAF1	YWHAG
LEMD3	SMAD9
LEMD3	SMAD1
SEMA3F	UBA1
SEMA3F	SLC35G2
TGM3	TGM3
MCM6	PSMA1
PRNP	PSMA3
HSP90AA1	NLRP12
KDM1A	SRGAP3
KALRN	PRKD2
DDX5	HNRNPH1
RFC4	RFC5
HNRNPA1	SFPQ
TRAF4	TRAF4
KCND3	KCND3
IFIT2	IFIT2
IFIT2	IFIT3
KAT2B	SATB1
KAT2A	MED12
KAT2A	USP22
BATF2	KAT2A
HIST1H3A	KAT2A
KAT2A	XRCC6
KAT2A	MYC
KAT2A	TRRAP
KAT2A	TADA2A
HIST2H2AC	KAT2A
HIST2H2BE	KAT2A
REL	SLC6A12
GFM2	TRIM27
PSMC4	PSMC5
FAM161A	MCM6
AES	FOXP2
GNAI1	RGS1
RAB3IL1	SATB2
PNPLA2	UBE2R2
CIB1	ITGA2B
SEPT5	SEPT8
HSP90AA1	PAK1
DDX5	HNRNPA0
MUS81	SLX4
GNAI1	RANGAP1
MCM2	MCM6
CRMP1	DPYSL2
DPYSL2	DPYSL3
PTEN	USP7
PTEN	RAA1
COPS6	PTEN
CHGB	PTEN
BEX1	PTEN
NEDD4	PTEN
DLG1	PTEN
PTEN	UTP14A
PTEN	UBC
ANG	PTEN
PTEN	PTEN
PTEN	USP13
HBA1	PTEN
CSNK2A1	PTEN
APEH	LGALS8
BANP	GFM2
MCM7	RB1
GNB5	RGS11
LSM8	MTHFR
LSM8	SEPT10
MCM5	MCM6
MCM6	MCM7
MCM4	MCM6
ING5	MCM6
MCM6	Q96B14
MCM3	MCM6
MCM6	MCM6
MCM6	MLLT3
MCM6	ORC1L
MCM6	NUDT2
MCM6	ZBTB9
B4E0X6	MCM6
MCM6	ORC6
MCM6	ORC2
MCM6	Q8N7U5
MCM10	MCM6
CDC45	MCM6
GMNN	MCM6
B7Z8H0	MCM6
MCM6	SCNM1
CCNA1	MCM6
MCM6	ORC4L
MCM6	RPA1
MCM6	MCMBP
IL36RN	MCM6
PPP2CB	PPP2R1B
PPP2CB	PPP2R5D
GNAI1	Q9BSK3
HSP90AA1	PTGES3
APPBP2	UBE2R2
DNMT3A	DNMT3L
DDX5	DHX9
DDX5	EP300
DDX5	RBFOX2
DDX5	IGF2BP3
DDX5	PIK3CA
DDX5	TNNT1
DDX5	EIF4A3
DDX5	RBM10
DDX5	ESR1
DDX5	DHX15
DDX5	WBP11
DDX5	DKFZP686E2459
DDX5	SNW1
DDX5	TP53
DDX5	RBM4
DDX5	KHDRBS1
DDX5	HNRNPH2
MLX	MXD4
KCNK4	RPL14
PLCG1	VIL1
GNAI1	THAP7
HSP90AA1	JUN
NPM1	RPL14
G3BP2	USP10
ABL1	G3BP2
ITSN2	TRIO
LIMS1	TRIO
BLMH	TRIO
CDC5L	TRIO
DISC1	TRIO
ABL1	NCKIPSD
SFPQ	UBB
PPP2R1B	PPP2R5D
PPP2R1A	PPP2R5D
PPP2R5D	SGOL2
PPP2CA	PPP2R5D
FSD2	PPP2R5D
PPP2R5A	PPP2R5D
PPFIA1	PPP2R5D
ERBB2	HSP90AA1
MAGED1	MAPK3
EPHB1	HSP90AB1
BRPF1	PBXIP1
HSP90AA1	LSM1
NDUFB8	ZAP70
PABPC1	PAN3
DPYSL2	LEF1
FOXP2	MAPK3
MAPK3	SCAND1
MAPK3	SP1
MAPK3	ZNF219
MAPK3	Q96FS5
MAPK3	Q86SR6
GAB2	MAPK3
MAPK3	PTPRJ
L3MBTL3	MAPK3
MAPK3	PTPRK
AMOT	MAPK3
MAPK3	MAPK3
MAPK3	SREBF2
MAPK3	PTPRG
MAPK3	RAZ1
MAPK3	PTPRO
EEF1A1	STMN2
GABARAPL1	OPRK1
CDK10	ETS2
CIB1	EXOSC10
RAB11A	RAB11FIP2
ARHGDIA	UBE2R2
DTX3L	UBE2R2
CBLC	UBE2R2
HEL-S-47E	UBE2R2
RNF113B	UBE2R2
INF2	UBE2R2
DZIP3	UBE2R2
ARIH2	UBE2R2
MSH2	MSH6
CIB1	CIB1
AURKB	CIB1
CIB1	NRIP1
UBA1	UBA1
ARAF	HSP90AA1
ARAF	RRAS
HDAC9	MEF2C
DNMT3A	PIAS2
DNMT3A	FLJ00340
DNMT3A	PIAS1
DNMT3A	UBE2I
DNMT3A	SP100
DNMT3A	TERF2IP
RUSC2	SRPRA
FOXP2	PIN1
HSP90AB1	MAP2K7
MCM3	MCM7
SEPT10	SEPT7
GNAI1	RGS20
B3KQG4	HSP90AA1
SHANK1	SHANK1
NR0B2	ZAP70
ANAPC11	ZAP70
AMHR2	HSP90AA1
ITSN1	RAB11FIP2
MAPK7	MEF2C
UNG	VPRBP
DDA1	VPRBP
DDB1	VPRBP
PPP2R1A	VPRBP
CDC16	XRCC5
AANAT	YWHAZ
FOXG1	FOXH1
GNAI1	RIC8A
RAB11FIP2	YWHAG
MYH10	YWHAG
HDAC4	YWHAG
TP53	YWHAG
GNA12	HSP90AA1
RNF20	RNF40
RNF20	RNF20
HSP90AA1	PIWIL1
APP	PRNP
LAMTOR5	SFPQ
FOXP1	MNAT1
PRNP	TSC22D4
PABPC1	SART1
SRGAP3	TNIK
PRMT6	SRGAP3
DTNBP1	SRGAP3
DISC1	SRGAP3
PTPN12	THAP2
BRPF1	HIST1H3A
BRPF1	GTF2H1
STRN	STRN3
ATXN2L	PABPC1
FOXP2	FOXP4
CEBPE	CEBPG
CEBPG	MLLT6
EHD1	EHD1
EHD1	EHD3
ERCC1	SLX4
CTBP2	FOXP2
CCNC	FOXP2
GFM2	VPS52
DKFZP761H172	GFM2
GFM2	TRIM9
DDX3X	PABPC1
PPP2R1B	PPP2R5A
MAPT	YWHAZ
MEF2C	YWHAZ
HIST1H3A	YWHAZ
RND3	YWHAZ
HSP90AA1	SKP2
MCM7	RBM8A
HSP90AA1	ZBED4
HSP90AA1	NOS3
DPYSL2	TNIK
DPYSL2	GORASP2
DPYSL2	DPYSL2
DISC1	DPYSL2
MEF2C	PLA2G12A
MYO5B	RAB11FIP2
FBXO24	HSP90AA1
CHRNA9	CHRNA9
HSP90AA1	ZNF512B
MYH10	ZNF512B
AHSA2	HSP90AA1
EGFR	HSP90AA1
RAN	TNPO3
FN1	FN1
APBA1	STXBP1
MCM7	ORC4
PPP2R1B	PPP2R5C
PPP2R1B	Q59EK0
PPP2R1A	PPP2R1B
PPP2R1B	PPP2R5E
PPP2R1B	SGOL1
PPP2R1B	PPP2R2A
PPP2R1A	STRN3
DGCR14	PFDN1
NR2F1	PFDN1
SLX1A	SLX4
NISCH	NUDCD3
HSP90AA1	TOMM34
HN1	SFPQ
MOB4	STRN3
MCM7	RPA1
CASP10	CASP10
LGALS8	MID2
MAP6	NR2F1
KPNA1	LMO4
MAPK14	MEF2D
COPS5	MEF2D
PYGL	PYGL
PYGB	PYGL
PLK1	SLX4
PRKAA1	STK11
HP1BP3	HSP90AA1
BAG6	PRNP
DDX56	EHD2
GNAI1	RGS17
MEF2C	SPTBN1
HSP90AA1	TSSK6
HIST1H2BJ	TLX3
GNAI1	RGS16
ETS2	ZFYVE9
TNFAIP8L3	TNFAIP8L3
HSP90AA1	PKN2
AKT2	GSK3B
HSP90AA1	HSPA1A
CLEC7A	IL1RL1
OPTN	OPTN
MED31	RFC5
RFC5	UNC119
KPNA1	Q96B14
PABPC1	RBM4
ERCC4	SLX4
FOXP2	FOXP2
CTBP1	FOXP2
FOXP2	RPIA
FOXP2	HSP90AB1
FOXP2	TSACC
FAM124A	FOXP2
CSTA	CSTA
PIAS3	SATB1
HSP90AA1	STIP1
THAP2	VANGL1
GNAI1	NUCB1
GNAI1	GPSM3
GNAI1	GNAI1
GNAI1	RGS14
UGDH	UGT1A1
PIAS1	SATB1
PABPC1	TNRC6A
PRKACA	PRKAR2A
MAPRE1	PRKAR2A
EZR	PRKAR2A
ATP5O	NME6
APBA1	CACNA1B
GFAP	VIM
HSP90AA1	USP49
APC	MYH10
GFAP	KRT13
GFAP	HEL113
GFAP	KRT15
GFAP	GFAP
HSP90AA1	NR3C1
PRNP	PRNP
AGO1	PRNP
AP3D1	HSP90AA1
NONO	SFPQ
SFPQ	UBC
SFPQ	SFPQ
SFPQ	THRAP3
FUS	SFPQ
PTBP1	SFPQ
DKFZP781O1323	SFPQ
SFPQ	SMAD5
SFPQ	TOP1
Q59EM9	SFPQ
CDC5L	SFPQ
EIF2AK3	EIF2AK3
EPAS1	MEF2C
SEPT10	SEPT5
SEPT10	YTHDC1
MKI67	NIFK
HSPB2	HSPB8
HDAC4	MEF2C
BCL11A	NR2F1
HSP90AA1	PIWIL2
MSH6	XRCC6
BRCA1	MSH6
MSH6	PCNA
G2XKQ0	SATB1
PIAS4	SATB1
SATB1	TOPORS
CBX4	SATB1
SATB1	SUMO1
SATB1	UBE2I
CRYBB3	CRYBB3
CRYBA1	CRYBB3
HEL2	MYH10
HSP90AA1	PRKCZ
HSP90AA1	NOD1
BRCA1	PABPC1
RAB11FIP2	RAB25
RAN	RCC1
HSP90AB1	MCM7
HSP90AA1	HSP90AB1
RAN	SMAD2
TEX11	VIL1
HSP90AA1	KSR2
DGCR14	RACK1
CCDC117	HSP90AA1
LGALS8	TRIM23
CACNA1A	PCSK6
HSP90AA1	PIWIL4
SRPRA	SRPRB
EME1	SLX4
MCM5	MCM7
ASB8	MCM7
MCM7	Q53FC7
CDC7	MCM7
COPS5	MEF2C
MAPK14	MEF2C
LGALS8	TAX1BP1
STRN3	STRN4
KRT20	KRT80
KRT15	KRT80
DKFZP686A13234	PABPC1
SMAD2	SMAD4
CCNT1	CDK9
HSP90AA1	KLHL1
STK11	STK11
DHX15	PABPC1
ANAPC13	ANAPC4
DSG2	DSG2
HSP90AA1	IRF3
AHSA1	HSP90AA1
FOXP1	IL3RA
AGO3	HSP90AA1
HSP90AA1	HSP90AA1
HSP90AA1	TRIM56
ESR1	HSP90AA1
HSP90AA1	RPS3A
HSP90AA1	Q59GT1
CDK13	HSP90AA1
HSP90AA1	MUSK
HSP90AA1	TESK2
HIF1A	HSP90AA1
MYH10	MYH9
MYH10	YWHAE
SRPRA	SRPRA
PDIA6	PDIA6
RORC	RORC
SMAD3	SMAD4
LGALS8	LGALS8
SERPINI1	SERPINI1
SMAD4	SMAD4
C3	C3
ABL1	ABL1
LRRC4C	NTNG1
PRKCA	PRKCA
CCL5	CCL5
