# Supplementary material for: De novo missense variants disrupting protein–protein interactions affect risk for autism through gene co-expression and protein networks in neuronal cell types
Source: Mol Autism. 2020 Oct 8;11:76. doi: 10.1186/s13229-020-00386-7 (PMC7545940; doi:10.1186/s13229-020-00386-7)
Supplement: Supplementary file 4 — Additional file 4: Table 3. Cell-type-specific (CTS) DAWN genes (.xlsx). 421, 413, and 281 significantCTS-DAWN genes identified in ExN, InN, and NPC are listed, respectively. In each cell type, CTS-DAWNgenes are ordered by their FDR values and are indicated whether they have been previously implicated inASD (in TADA/SFARI gene list, “1” for yes and “0” for no). [file 13229_2020_386_MOESM4_ESM.xlsx]

## Sheet: ExN-DAWN
Gene	FDR	TADA	SFARI
NALCN	3.50444e-09	0	0
GFAP	2.40323e-08	1	1
GIGYF1	4.12514e-08	1	1
PTEN	7.76613e-08	1	1
KCNC2	1.16607e-07	0	0
SCN2A	1.62318e-07	1	1
DNMT3A	2.77008e-07	1	1
KDM6B	3.89999e-07	1	1
FOXP1	5.70951e-07	1	1
CHD2	7.15713e-07	1	1
ANK2	8.34155e-07	1	1
POGZ	9.32856e-07	1	1
SATB1	1.09285e-06	1	1
SHANK2	1.38104e-06	1	1
MICAL2	1.85439e-06	0	0
GNAI1	2.3511e-06	1	1
FOXP2	2.80948e-06	1	1
SETD5	3.23966e-06	1	1
MEF2C	3.63624e-06	0	1
MKX	4.83642e-06	1	1
STXBP1	6.17072e-06	1	1
CELF4	7.41043e-06	1	1
CDH10	8.85823e-06	0	0
DPYSL2	1.02356e-05	1	1
ASH1L	1.19794e-05	1	1
ADNP	1.35891e-05	1	1
KDM5B	1.50795e-05	1	1
CHD8	1.64635e-05	1	1
DEAF1	1.7752e-05	1	1
GRIN2B	1.89547e-05	1	1
SLC6A1	2.00797e-05	1	1
SYNGAP1	2.11344e-05	1	1
SYT1	2.22487e-05	0	1
RORB	2.35437e-05	1	1
TCF4	2.51947e-05	1	1
PPP2R5D	2.78641e-05	1	1
NRXN1	3.09073e-05	1	1
PRNP	3.43544e-05	0	0
MAP1A	3.77653e-05	1	1
YWHAG	4.18631e-05	0	1
MYO5A	4.65143e-05	0	1
SLC25A1	5.11382e-05	0	0
LRRC4C	5.5733e-05	1	1
MYT1L	6.02635e-05	1	1
MED13L	6.51006e-05	1	1
TLK2	6.97274e-05	1	1
DYRK1A	7.41572e-05	1	1
SHANK3	7.84025e-05	1	1
ANKRD11	8.24746e-05	1	1
ARID1B	8.63837e-05	1	1
SUV420H1	9.01395e-05	0	0
CACNA1A	9.38874e-05	0	1
KDM5A	9.78219e-05	0	0
KCNQ3	0.00010171	1	1
GABBR2	0.000105613	0	1
HSP90AB1	0.00010951	0	0
CTNNB1	0.000114995	1	1
COBL	0.000120422	0	0
ATP1B1	0.000125664	0	0
KMT2C	0.000132598	1	1
ATP1A1	0.000140065	0	1
PHF2	0.00014954	1	1
GABRB3	0.000159178	1	1
MSL2	0.00016858	0	0
VEZF1	0.000178284	1	1
DSCAM	0.000188298	1	1
ASPHD2	0.000198918	0	0
ELOVL4	0.000210964	0	0
TRIO	0.000223042	0	1
RTN4R	0.000235579	0	0
ALPK3	0.000247824	0	0
FAM102B	0.00026112	0	0
SEZ6L2	0.000274262	0	0
CAMK2A	0.00028722	0	1
SRGAP3	0.000299869	0	0
TBR1	0.000312407	1	1
PGM2L1	0.000324873	0	0
GRAP2	0.000337614	0	0
NUMA1	0.000350315	0	0
ATP1A3	0.00036301	0	1
GABRB2	0.000377613	1	1
CNTN1	0.000392113	0	0
SRPR	0.000406516	0	0
KCNMA1	0.000421408	1	0
RAI1	0.000437383	1	1
FEZF2	0.000454701	0	0
HECW2	0.000471682	0	1
WAC	0.000488628	1	1
DOCK3	0.000505746	0	0
ENC1	0.000522824	0	0
TRIP12	0.000540434	1	1
CACNA1E	0.000563525	1	1
PTPRT	0.000587586	0	0
TCF20	0.000612068	1	1
PAX5	0.000636638	1	1
NT5C2	0.000665209	0	0
ARHGAP20	0.000696466	0	0
B3GALT2	0.000728858	0	0
VSTM2L	0.000764142	0	0
RAB11FIP2	0.000799499	0	0
OAF	0.000835758	0	0
DGAT1	0.000871731	0	0
PLEKHA8	0.000907051	0	0
TRIM37	0.000943011	0	0
RHOBTB2	0.000978852	0	0
TAX1BP3	0.00101436	0	0
YWHAZ	0.00104929	0	0
PHF12	0.00108608	1	1
NTNG1	0.00112304	0	1
TBL1XR1	0.0011597	1	1
BRSK1	0.00119573	0	0
VPS41	0.00123175	0	0
DCC	0.0012684	0	0
RIMS1	0.00130554	0	1
ZBTB40	0.00134327	0	0
DLG4	0.00138065	0	1
SMARCC1	0.00141806	0	0
TMEM132B	0.00145705	0	0
ZSWIM5	0.00149636	0	0
NRG1	0.0015353	0	0
KIF3C	0.00157398	0	0
FAXC	0.00161475	0	0
GRIA2	0.00165492	1	1
GRIK1	0.00169526	0	0
CACNA2D3	0.00173499	1	1
BCL11A	0.00177603	1	1
CTCF	0.00181662	0	1
NACC1	0.00185915	1	1
NFIA	0.00190124	0	0
PRKAR1B	0.00194654	0	0
TEK	0.00199413	1	1
EPB41L4B	0.0020415	0	0
CORO1A	0.00209006	1	1
PLXNA2	0.00213837	0	0
GABRA1	0.0021861	0	0
ITPKA	0.00223381	0	0
BZRAP1	0.00228271	0	0
PHF21A	0.00233118	1	1
PER2	0.00238143	0	1
ELAVL2	0.00243101	0	0
HSP90AA1	0.00247998	0	0
HCN1	0.0025288	0	1
PLEKHB2	0.00257699	0	0
DYNC1H1	0.00262535	1	1
ARHGAP44	0.00267463	0	0
NDST4	0.00272392	0	0
ELAVL3	0.00277855	1	1
PLEKHM3	0.00283252	0	0
SMARCC2	0.00288604	1	1
LRRC4	0.0029393	0	0
CREBBP	0.00299248	1	1
PCLO	0.00304649	0	0
AKR1C2	0.0030998	0	0
UBE2R2	0.00315461	0	0
TRPC4	0.0032106	0	0
ZNF467	0.00327294	0	0
DYNC1I1	0.00333797	0	0
MAPK3	0.00340362	0	0
SLC5A7	0.00346923	0	0
AP2S1	0.0035366	1	1
SYT13	0.00360515	0	0
SYBU	0.00367495	0	0
ADAMTSL3	0.00374644	0	0
TCF7L2	0.00381714	1	1
PEX5L	0.00388789	0	0
PLEKHG5	0.0039595	0	0
SV2B	0.00403025	0	0
MARK2	0.00410064	0	0
APH1A	0.0041716	0	1
ZBTB20	0.00424225	0	1
RAC3	0.00431538	0	0
CRTAC1	0.00438829	0	0
SP3	0.00446219	0	0
EIF3G	0.0045392	1	1
SMARCA2	0.00461576	0	1
SZT2	0.00469162	0	0
CACNA2D1	0.00476662	0	0
TRIM23	0.00484349	1	1
DLL1	0.0049231	0	1
LRFN2	0.00500249	0	0
ASAP2	0.00508421	0	1
BAZ1B	0.00516625	0	0
KIAA0232	0.00524837	1	1
SIN3A	0.00533244	1	1
GATSL3	0.00542012	0	0
SRD5A3	0.00550729	0	0
IRF2BPL	0.00559418	1	1
NRXN3	0.00568253	0	1
AKAP9	0.00577088	0	1
MBD5	0.00585859	1	1
NBEAL1	0.00594889	0	0
RFX3	0.00604023	1	1
SCN1A	0.00613151	1	1
TFAP4	0.00622215	0	0
HTR5A	0.00631374	0	0
KCND2	0.00640569	0	0
ATP2A1	0.00649715	0	0
GOLGB1	0.00658847	0	0
RMND5A	0.00668011	0	0
MBD2	0.00677261	0	0
TNKS	0.0068649	0	0
PBRM1	0.00696371	0	0
HEXIM1	0.00706179	0	0
EZH2	0.00716022	0	0
PEG3	0.00725795	0	0
SV2A	0.00735681	0	0
SORBS3	0.00745533	0	0
PCGF5	0.00755594	0	0
ADCY2	0.00765622	0	0
PATZ1	0.00775647	0	0
SMAP2	0.00785629	0	0
NPTN	0.00795569	0	0
RNF20	0.00805531	0	0
KIF27	0.00815936	0	0
KCNB1	0.00826508	0	1
SRPK2	0.00837285	0	0
PDIK1L	0.00848218	0	0
CUX2	0.00859052	0	1
SAP30BP	0.00870207	0	0
RAPGEFL1	0.00881294	0	0
SLC17A6	0.00892415	0	0
EPB41L1	0.00903627	0	0
GADD45B	0.00915385	0	0
MCM7	0.00927133	0	0
NR4A2	0.00938875	0	1
UBB	0.00950823	0	0
SLC22A8	0.00962768	0	0
ETS1	0.00974852	0	0
NKIRAS2	0.00987178	0	0
SLC6A12	0.00999576	0	0
MTR	0.0101219	0	0
TM9SF4	0.010249	1	1
SMARCAD1	0.0103755	0	0
TCHH	0.010501	0	0
SLTM	0.0106258	0	0
CAMTA2	0.010751	0	0
SLIT1	0.0108775	0	0
TMEM151A	0.0110042	0	0
ELOVL1	0.0111306	0	0
SOX6	0.011257	0	1
BAI3	0.0113823	0	0
DDC	0.0115067	0	0
JAKMIP1	0.0116337	0	0
PLIN4	0.0117626	0	0
SRCIN1	0.0118918	0	0
WDR81	0.0120207	0	0
NCOA1	0.0121555	1	1
PRR12	0.0122943	1	1
NOS2	0.0124347	0	0
METTL16	0.0125739	0	0
ZNF608	0.012712	0	0
SKI	0.0128506	1	1
MYH10	0.0129896	0	1
TRAF7	0.0131281	1	1
RFX2	0.0132661	0	0
EBF3	0.0134033	0	1
EPHB1	0.0135395	0	0
OLFM3	0.0136806	0	0
JADE2	0.0138207	0	0
MAGI2	0.0139601	0	0
RSF1	0.0141009	0	0
PRPF40A	0.0142424	0	0
KIRREL3	0.0143847	0	1
COL24A1	0.0145296	0	0
ASXL3	0.014674	1	1
SPAST	0.0148193	1	1
RBL1	0.014964	0	0
MYO9B	0.0151082	0	1
PRPF4B	0.015253	0	0
ACLY	0.0153981	0	0
NCKAP1	0.0155548	0	1
ATP8A2	0.0157104	0	0
ABCA7	0.0158656	0	0
PIK3C2B	0.0160219	0	0
ADAMTS13	0.0161838	0	0
MAF1	0.0163514	0	0
GOT2	0.0165186	0	0
SNAP91	0.0166896	0	0
UBE2L6	0.0168599	0	0
AHRR	0.0170295	0	0
CNTNAP4	0.017203	0	1
DENND4A	0.0173764	0	0
THRB	0.0175504	0	0
MCM6	0.0177242	0	0
PCDH10	0.0178987	0	0
AGAP2	0.0180728	0	1
TKT	0.0182467	0	0
TSSK2	0.0184228	0	0
CPSF7	0.0185982	0	0
RAPGEF2	0.0187757	0	0
UBR1	0.018954	1	1
SAMD14	0.0191321	0	0
KCNS3	0.0193127	0	1
ZBTB21	0.0194928	0	0
NSD1	0.0196762	1	1
CACNG5	0.0198636	0	0
SORCS3	0.0200511	0	0
RFC5	0.0202418	0	0
RARA	0.0204348	0	0
LZTS3	0.0206265	0	0
ATAT1	0.0208181	0	0
ZNF536	0.0210095	0	0
MAP2K7	0.0212014	0	0
KIAA1551	0.0213955	0	0
DIP2A	0.0215922	1	1
DNAH10	0.021789	0	0
LDB1	0.0219888	1	1
TNPO3	0.0221896	0	0
ORC1	0.022394	0	0
GLRA1	0.0225976	0	0
KIF2A	0.0228009	0	0
GSK3B	0.0230041	0	0
RUNX1T1	0.0232104	0	0
POSTN	0.0234213	0	0
SYNJ1	0.0236361	0	0
RAD52	0.0238498	0	0
KIAA0195	0.0240628	0	0
CA10	0.0242758	0	0
ACHE	0.0244882	0	1
KIAA1958	0.0247036	0	0
GAS7	0.0249191	0	0
ZNF366	0.0251334	0	0
IL16	0.0253478	0	0
PDGFD	0.0255653	0	0
PRMT8	0.0257833	0	0
ASPM	0.0260032	0	1
FAM169A	0.0262235	0	0
MADD	0.0264454	0	0
NFIB	0.0266676	0	1
SLX4	0.026892	0	0
GLI4	0.0271174	0	0
ZMYND8	0.0273461	1	1
LRRTM2	0.0275748	0	0
APBB1	0.0278042	0	1
PCYT1A	0.0280377	0	0
TRA2A	0.0282735	0	0
PYGL	0.0285086	0	0
CYB5R3	0.0287437	0	0
ARID5A	0.0289799	0	0
DNAH6	0.0292194	0	0
EPHA5	0.029471	0	0
ZBTB5	0.0297246	0	0
VRK1	0.0299769	0	0
DUSP2	0.0302278	0	0
MAL	0.0304779	0	0
PPP5C	0.0307304	1	1
FGF19	0.0309843	0	0
CAMKK1	0.03124	0	0
PABPC1	0.0315016	0	0
PLCG1	0.0317617	0	0
RALGAPA2	0.0320218	0	0
MPP6	0.0322812	0	0
MLXIP	0.0325396	0	0
KIF13B	0.0327968	0	0
RANBP2	0.0330548	0	0
RPGRIP1	0.0333132	0	0
EEF2	0.0335706	0	0
ILF3	0.0338267	0	0
MAP2	0.0340839	0	0
NACA	0.0343426	0	0
TRPM2	0.0346	0	0
ZNF618	0.0348562	0	0
DLGAP3	0.035112	0	0
ACTN2	0.035367	0	0
CPD	0.0356226	0	0
TAGLN3	0.035879	0	0
CDH8	0.0361354	0	0
KIAA1644	0.0363905	0	0
MAML2	0.0366452	0	0
ARG2	0.0368986	0	0
ELMOD1	0.0371525	0	0
MYO16	0.037405	0	0
USP46	0.0376561	0	0
RASGRP2	0.0379071	0	0
SFPQ	0.0381592	0	0
KATNB1	0.0384109	0	0
UBXN7	0.0386627	0	0
ZNF112	0.0389172	0	0
PLXNB2	0.0391705	0	0
CDK13	0.0394247	0	1
EHD1	0.039678	0	0
FERMT2	0.0399307	0	0
XKR4	0.0401835	0	0
IGF2BP2	0.040437	0	0
DXO	0.0406919	0	0
H3F3A	0.0409457	0	0
CNTRL	0.0411981	0	0
CHMP1A	0.0414508	0	1
HOOK1	0.0417023	0	0
CIT	0.041953	0	0
CAMK1G	0.0422044	0	0
PELI2	0.0424556	0	0
RAPH1	0.0427078	0	0
ADD3	0.0429593	0	0
DDX60	0.0432112	0	0
GUK1	0.0434623	0	0
BTBD10	0.0437176	0	0
TRPV2	0.0439724	0	0
UNG	0.0442269	0	0
AGAP1	0.0444832	0	0
SYT2	0.0447399	0	0
RYR1	0.0449974	0	0
NOC3L	0.0452558	0	0
ZNF487	0.0455138	0	0
ECE1	0.0457719	0	0
RUFY3	0.0460291	0	0
CLVS1	0.0462863	0	0
DUSP7	0.0465456	0	0
LRRK1	0.046804	0	0
FBLN1	0.0470631	0	0
IGF1R	0.0473217	0	0
DLGAP1	0.0475816	0	1
BCL9	0.0478416	0	0
NUP155	0.0481007	1	1
HRH3	0.0483587	0	0
KMT2A	0.0486206	0	1
FLII	0.0488841	0	0
PHACTR4	0.0491467	0	0
KMT2E	0.0494093	1	1
PLEKHA7	0.0496711	0	0
NR3C2	0.0499376	1	1

## Sheet: InN-DAWN
Gene	FDR	TADA	SFARI
SHANK2	1.83176e-08	1	1
POGZ	7.68032e-08	1	1
DNMT3A	1.22733e-07	1	1
GFAP	1.75556e-07	1	1
KDM6B	2.2219e-07	1	1
SYNGAP1	2.88715e-07	1	1
SCN2A	3.36234e-07	1	1
PTEN	4.17401e-07	1	1
DPYSL2	5.96464e-07	1	1
CELF4	7.88819e-07	1	1
ANK2	9.76531e-07	1	1
SETD5	1.16583e-06	1	1
SATB1	1.41251e-06	1	1
CHD2	2.24775e-06	1	1
SHANK3	2.97163e-06	1	1
ADNP	3.60503e-06	1	1
KDM5B	4.1639e-06	1	1
RORB	5.06591e-06	1	1
GABRB2	5.98802e-06	1	1
VEZF1	8.36851e-06	1	1
GNAI1	1.07369e-05	1	1
FOXP2	1.2982e-05	1	1
GIGYF1	1.50345e-05	1	1
SUV420H1	1.6916e-05	0	0
ASH1L	1.86469e-05	1	1
FOXP1	2.02447e-05	1	1
DEAF1	2.17241e-05	1	1
CHD8	2.30979e-05	1	1
MYT1L	2.47093e-05	1	1
ADAMTS7	2.64841e-05	0	0
RAI1	2.86769e-05	1	1
PPP2R5D	3.16506e-05	1	1
DYNC1I1	3.60635e-05	0	0
GABRB3	4.10976e-05	1	1
PRNP	4.58932e-05	0	0
PHF2	5.08407e-05	1	1
ARID1B	5.69361e-05	1	1
MED13L	6.27108e-05	1	1
ANKRD11	6.81893e-05	1	1
SLC6A1	7.33939e-05	1	1
DYRK1A	7.83446e-05	1	1
GRIN2B	8.30596e-05	1	1
KIAA0195	8.77314e-05	0	0
BCL11A	9.31854e-05	1	1
KCNQ3	9.87618e-05	1	1
RNF20	0.00010415	0	0
RIMS1	0.000109819	0	1
LRFN5	0.000115786	0	0
MEF2C	0.00012193	0	1
CTNNB1	0.000127887	1	1
IGF2BP2	0.000134209	0	0
EZH2	0.000140423	0	0
WDR81	0.000147693	0	0
ASXL3	0.000155548	1	1
PCLO	0.000164986	0	0
HCN1	0.000174813	0	1
NRXN1	0.000185964	1	1
DSCAM	0.000197145	1	1
RAB11FIP2	0.000210056	0	0
TRIO	0.000224325	0	1
LSS	0.0002399	0	0
PHF12	0.000255823	1	1
YWHAG	0.000273073	0	1
ABCA1	0.000291051	0	0
TBR1	0.000310791	1	1
SRPR	0.000329999	0	0
SRGAP3	0.00034887	0	0
HSP90AB1	0.000368808	0	0
LRRC4C	0.00038973	1	1
MEF2D	0.000410444	0	0
PLXNA2	0.000431648	0	0
WAC	0.000452761	1	1
CAMK2A	0.000473383	0	1
PTH1R	0.000493641	0	0
NACC1	0.00051369	1	1
HSP90AA1	0.000534431	0	0
NFIA	0.000556769	0	0
GRAP2	0.000579806	0	0
TP53BP2	0.000604067	0	0
DDC	0.000628662	0	0
GABRA1	0.0006537	0	0
SATB2	0.000678476	0	1
TCF4	0.000703062	1	1
HECW2	0.000727173	0	1
METTL16	0.000753272	0	0
UNC13C	0.000778998	0	0
ENC1	0.00080731	0	0
FAM131A	0.00083558	0	0
CUEDC1	0.000868127	0	0
TCF7L2	0.000900454	1	1
SCN3B	0.000932366	0	0
TRIM23	0.000966277	1	1
MKX	0.00100145	1	1
SIN3A	0.0010393	1	1
YWHAZ	0.00107941	0	0
MBD5	0.00111967	1	1
MAP1A	0.00115932	1	1
STXBP1	0.00119885	1	1
CABLES1	0.00123836	0	0
TBL1XR1	0.00127724	1	1
SRD5A3	0.00132414	0	0
KCNC2	0.00138223	0	0
TNKS	0.00144581	0	0
PDIK1L	0.00150889	0	0
SLC25A1	0.00157077	0	0
ELOVL4	0.00163418	0	0
MICAL2	0.00169791	0	0
MYO5A	0.00176266	0	1
ARID5B	0.00182809	0	0
ARHGEF40	0.00189743	0	0
DYNC1H1	0.00196579	1	1
CACNA1C	0.00203376	0	1
SLC12A5	0.00210121	0	1
ABL2	0.00217006	0	0
GRIN2A	0.00223784	0	1
PHF21A	0.00230493	1	1
RTN4R	0.00237124	0	0
AGAP1	0.00243712	0	0
MCM7	0.00250257	0	0
SRC	0.00256706	0	0
SMARCC1	0.00263047	0	0
PRR12	0.00269472	1	1
CORO1A	0.00275949	1	1
KCNMA1	0.00282321	1	0
PLIN4	0.00288734	0	0
WDR35	0.00295131	0	0
FAM102B	0.00301476	0	0
PLEKHA7	0.00307846	0	0
STMN2	0.00314139	0	0
CAMTA2	0.00320431	0	0
CNTN1	0.00326628	0	0
NALCN	0.00332772	0	0
FAXC	0.0033902	0	0
BAZ2B	0.00345223	0	1
RTTN	0.00351381	0	0
UBE2R2	0.00357457	0	0
SLC17A6	0.00363467	0	0
ELAVL3	0.00369533	1	1
SPAST	0.00375541	1	1
TRIP12	0.00381534	1	1
EBF3	0.00387502	0	1
EPHB1	0.00393385	0	0
MAPK3	0.00400418	0	0
AP2S1	0.00407476	1	1
KMT2C	0.00414437	1	1
ZNF250	0.00421337	0	0
PAX5	0.00428637	1	1
IGFN1	0.00436067	0	0
TCF20	0.00444181	1	1
RIMBP2	0.00452246	0	0
KDM4A	0.00460361	0	0
RBL1	0.00468565	0	0
JUP	0.00477306	0	0
MIB1	0.00486014	0	0
ANXA6	0.00494894	0	0
LDB1	0.00504058	1	1
EIF3G	0.00513539	1	1
LIFR	0.00522933	0	0
ATAT1	0.00532384	0	0
UBE2L6	0.00541979	0	0
SLITRK6	0.00551575	0	0
NT5C2	0.00561464	0	0
FBXO10	0.00571233	0	0
DNAH2	0.00580883	0	0
PPP1R12C	0.00590416	0	0
VANGL2	0.0060002	0	0
GLRA1	0.00609751	0	0
NMT1	0.00619395	0	0
SMARCA2	0.00629009	0	1
CACNA1I	0.00638598	0	0
DGAT1	0.00648142	0	0
RUNX1T1	0.00657644	0	0
MARK1	0.00667605	0	0
ADAMTSL3	0.00677641	0	0
ZMYND8	0.0068763	1	1
IRF2BPL	0.00697505	1	1
ATP2A1	0.00707284	0	0
KLF16	0.00717334	0	0
MARK2	0.00727272	0	0
SZT2	0.00737233	0	0
OAF	0.00747093	0	0
PYGL	0.0075695	0	0
PLXNB1	0.0076716	0	1
LRFN2	0.0077763	0	0
LRRTM2	0.00788202	0	0
B3GALT2	0.00798791	0	0
PLEKHA8	0.00809794	0	0
VSTM2L	0.00821451	0	0
SPATA2L	0.00833182	0	0
KCND2	0.00844795	0	0
NTNG1	0.00857281	0	1
DDB1	0.00869661	0	0
SAP30BP	0.00882168	0	0
VPS41	0.00894631	0	0
RHOBTB2	0.0090715	0	0
HTR5A	0.00919714	0	0
WRN	0.00932397	0	0
GOLGB1	0.00945053	0	0
UNC80	0.00957581	0	0
ZNF423	0.00970443	0	0
CRHR1	0.00983553	0	0
BRSK1	0.00996732	0	0
GRIA2	0.010099	1	1
PLCG1	0.0102299	0	0
RALGAPA2	0.0103604	0	0
KIF13B	0.0104905	0	0
DGKE	0.0106198	0	0
CACNA2D3	0.0107479	1	1
EPB41L1	0.0108766	0	0
NKIRAS2	0.0110046	0	0
C3	0.0111322	0	0
FAT1	0.01126	0	0
ZNF618	0.0113874	0	0
VASH2	0.0115142	0	0
KIF3C	0.0116421	0	0
SRPK2	0.0117703	0	0
KMT2E	0.0118974	1	1
TM9SF4	0.0120235	1	1
LRP5	0.0121488	0	0
BTBD10	0.0122735	0	0
ADCY2	0.0123982	0	0
LIN28B	0.0125229	0	0
CAMKK1	0.0126473	0	0
HIF1A	0.0127716	0	0
EHD1	0.0128983	0	0
MYH7	0.0130247	0	0
MGA	0.0131514	0	0
NEXN	0.0132774	0	0
CNTRL	0.0134036	0	0
MED1	0.0135298	0	0
GBX2	0.0136572	0	0
GATA3	0.013786	0	0
SEZ6L2	0.0139158	0	0
ELMOD1	0.0140458	0	0
ETS2	0.014175	0	0
DLG4	0.0143046	0	1
PATZ1	0.0144335	0	0
RELN	0.0145616	0	1
MET	0.0146898	0	1
PLXNB2	0.0148193	0	0
HRH2	0.0149483	0	0
TNC	0.0150769	0	0
COL6A3	0.0152061	0	0
LRRK1	0.0153357	0	0
CACNA1A	0.0154651	0	1
SKI	0.0155948	1	1
TRAF7	0.0157255	1	1
EHMT1	0.0158571	0	1
MYH10	0.0159901	0	1
MYRIP	0.0161256	0	0
NCOA1	0.0162621	1	1
ZNF121	0.016398	0	0
MSTN	0.0165349	0	0
TMEM151A	0.0166707	0	0
QRICH1	0.0168126	0	1
SMARCC2	0.0169544	1	1
EHBP1	0.0170955	0	0
ITPKA	0.0172375	0	0
CREBBP	0.017379	1	1
KMT2A	0.017521	0	1
GABRG3	0.0176692	0	1
TMEM231	0.0178173	0	0
FBXO11	0.0179647	0	1
NINL	0.0181127	0	1
EPB41L4B	0.0182603	0	0
KIRREL3	0.0184074	0	1
ELAVL2	0.0185541	0	0
NOS2	0.0187037	0	0
REM2	0.0188543	0	0
LRRC4	0.0190055	0	0
ABI2	0.019162	0	0
BZRAP1	0.0193185	0	0
OLFM3	0.0194747	0	0
PRPF6	0.0196359	0	0
IGSF3	0.0197965	0	0
CYLD	0.0199575	0	0
NCKAP1	0.0201173	0	1
GAS2L1	0.0202794	0	0
DENND4A	0.0204424	0	0
CACNA1E	0.0206056	1	1
LAMC2	0.0207683	0	0
NDRG3	0.0209321	0	0
ARHGAP44	0.0210955	0	0
DMBX1	0.0212601	0	0
MCM6	0.0214247	0	0
MOS	0.0215892	0	0
TSSK2	0.0217529	0	0
COBL	0.0219179	0	0
LRCH4	0.0220817	0	0
ST6GALNAC6	0.0222463	0	0
TWF1	0.0224098	0	0
DMPK	0.0225732	0	1
RSF1	0.0227356	0	0
UBR1	0.0228974	1	1
DOCK3	0.0230591	0	0
NSD1	0.0232285	1	1
THRB	0.023399	0	0
RAB3GAP1	0.0235699	0	0
TKT	0.0237432	0	0
MTMR3	0.0239166	0	0
GPANK1	0.0240889	0	0
SEMA3F	0.0242633	0	0
CDC42BPA	0.0244377	0	0
GNB5	0.024617	0	0
RARA	0.0247967	0	0
DENND1C	0.024976	0	0
ATP8A2	0.025155	0	0
ZBTB21	0.0253334	0	0
TRPC4	0.0255115	0	0
DHX58	0.0256894	0	0
DIP2A	0.0258671	1	1
TMEM246	0.0260468	0	0
FAM117A	0.0262289	0	0
C5	0.0264151	0	0
ZNF462	0.0266023	0	1
ZNF536	0.0267937	0	0
ILF2	0.0269858	0	1
SNAP91	0.0271782	0	0
CHRD	0.027373	0	0
SYBU	0.027567	0	0
DYNLRB2	0.0277654	0	0
ZNF366	0.0279692	0	0
TIFA	0.0281742	0	0
KIAA0232	0.0283826	1	1
CNTN2	0.0285905	0	0
ZNF362	0.0288008	0	0
SYT13	0.0290106	0	0
DNHD1	0.0292202	0	0
CACNA1S	0.0294341	0	0
LIMK1	0.0296474	0	0
SEC61A1	0.0298608	0	0
NPNT	0.0300735	0	0
GLI4	0.0302864	0	0
DLL1	0.0304982	0	1
CDK19	0.0307132	0	0
CPSF2	0.0309269	0	0
SLX4	0.0311396	0	0
ATP1A1	0.0313515	0	1
CACNG5	0.0315628	0	0
ASAP2	0.031777	0	1
PCYT1A	0.0319931	0	0
ABCF1	0.0322081	0	0
PDGFD	0.032423	0	0
PDE4C	0.0326425	0	0
FAM169A	0.0328619	0	0
RFX3	0.0330845	1	1
SCN1A	0.033308	1	1
GTF2IRD1	0.0335383	0	0
STAT6	0.033768	0	0
RBM12	0.0339987	0	0
APBB1	0.0342296	0	1
MSL2	0.0344632	0	0
PPP5C	0.0346976	1	1
PNPLA7	0.0349326	0	0
DVL3	0.0351667	0	0
FAM45A	0.0354	0	0
FOS	0.0356339	0	0
CYB5R3	0.0358672	0	0
MBD2	0.0361011	0	0
ARID5A	0.0363344	0	0
USP39	0.0365664	0	0
MADD	0.0368007	0	0
ASPHD2	0.0370347	0	0
NFIB	0.0372681	0	1
DNAAF2	0.0375035	0	0
PCSK2	0.0377393	0	0
NBPF10	0.0379738	0	0
TAX1BP3	0.0382086	0	0
FRAS1	0.0384422	0	0
PABPC1	0.0386755	0	0
NACA	0.0389124	0	0
CPD	0.0391519	0	0
CDH10	0.0393939	0	0
ZNF664	0.039637	0	0
ZNF490	0.0398797	0	0
ALPK3	0.0401235	0	0
ABCC8	0.0403724	0	0
SFPQ	0.0406222	0	0
DNAH6	0.040871	0	0
CDK13	0.0411189	0	1
MLXIP	0.041368	0	0
DGKB	0.041616	0	0
CHMP1A	0.0418691	0	1
RFWD2	0.0421211	0	0
HPS5	0.0423741	0	0
IP6K3	0.0426259	0	0
SCAMP2	0.0428789	0	0
ADAP1	0.043133	0	0
RMND5A	0.0433866	0	0
FGF19	0.0436469	0	0
RNF38	0.0439082	0	0
KATNB1	0.0441691	0	0
GAPVD1	0.0444303	0	0
HEPACAM	0.0446903	0	1
GLYR1	0.0449503	0	0
RYR1	0.0452094	0	0
DEDD	0.0454707	0	0
LAMA1	0.0457316	0	0
DXO	0.0459989	0	0
KDM3A	0.0462651	0	0
MSANTD2	0.0465334	0	0
NUP155	0.0468016	1	1
DUSP2	0.0470745	0	0
GUK1	0.0473461	0	0
TAGLN3	0.0476181	0	0
FLII	0.0478892	0	0
PPP3CA	0.0481595	0	0
KIAA1644	0.048429	0	0
CYP46A1	0.0487008	0	0
OTX2	0.0489719	0	0
NR1H4	0.0492422	0	0
LGALS8	0.0495129	0	0
REEP5	0.0497828	0	0

## Sheet: NPC-DAWN
Gene	FDR	TADA	SFARI
DNMT3A	1.54673e-07	1	1
PTEN	1.54673e-07	1	1
SCN2A	1.17996e-06	1	1
GFAP	2.63934e-06	1	1
PPP2R5D	8.19411e-06	1	1
TLK2	1.33562e-05	1	1
SHANK3	1.70434e-05	1	1
FOXP1	1.98089e-05	1	1
ADNP	2.19597e-05	1	1
SUV420H1	2.36804e-05	0	0
KDM5B	2.50883e-05	1	1
CHD8	2.62615e-05	1	1
SYNGAP1	2.72542e-05	1	1
GIGYF1	2.81051e-05	1	1
POGZ	2.88425e-05	1	1
ASH1L	2.94878e-05	1	1
GRIN2B	3.00572e-05	1	1
ANKRD11	3.05632e-05	1	1
CHD2	3.10161e-05	1	1
DEAF1	3.14236e-05	1	1
ANK2	3.17923e-05	1	1
ARID1B	3.21275e-05	1	1
SLC6A1	3.24336e-05	1	1
MED13L	3.27141e-05	1	1
NRP2	3.30763e-05	0	0
NRXN1	3.39345e-05	1	1
CTNNB1	3.49685e-05	1	1
GNAI1	3.62325e-05	1	1
FOXP2	3.75021e-05	1	1
SATB1	4.01375e-05	1	1
KDM6B	4.3071e-05	1	1
DSCAM	4.58212e-05	1	1
RORB	4.88736e-05	1	1
SETD5	5.44537e-05	1	1
KCNQ3	6.04179e-05	1	1
SRPR	6.60508e-05	0	0
FNDC1	7.22055e-05	0	0
TRIO	7.87231e-05	0	1
WAC	8.5218e-05	1	1
EGFR	9.26757e-05	0	0
HSP90AB1	0.00010345	0	0
TBR1	0.000115399	1	1
SHANK2	0.00012787	1	1
CUX2	0.000145105	0	1
TBL1XR1	0.000163133	1	1
MYT1L	0.000187572	1	1
KCND2	0.000211423	0	0
BCL11A	0.000234484	1	1
CACNA1E	0.000257901	1	1
PRNP	0.000282841	0	0
RAB11FIP2	0.000306803	0	0
YWHAZ	0.000333194	0	0
RAI1	0.000360681	1	1
DYNC1H1	0.000388832	1	1
GPR126	0.00042515	0	0
AP2S1	0.000469834	1	1
KMT2C	0.000512951	1	1
PAX5	0.00055765	1	1
PLXNA2	0.000602501	0	0
HSP90AA1	0.000651173	0	0
TRIM23	0.000704373	1	1
MKX	0.000759007	1	1
GABRB3	0.000813839	1	1
SIN3A	0.000870369	1	1
UBE2R2	0.000925412	0	0
MBD5	0.000984756	1	1
MAP1A	0.00104269	1	1
STXBP1	0.00109998	1	1
DGAT1	0.0011556	0	0
CELF4	0.00121102	1	1
ATP2A1	0.00126892	0	0
SYT2	0.00132571	0	0
MAPK3	0.00138121	0	0
PHF12	0.00143769	1	1
GPN2	0.00149329	0	0
SAP30BP	0.00157173	0	0
NKIRAS2	0.0016646	0	0
TM9SF4	0.00176049	1	1
PHF21A	0.00187082	1	1
UNC5D	0.00197981	0	0
PRR12	0.00209104	1	1
SKI	0.00220299	1	1
YWHAG	0.00231366	0	1
TRAF7	0.00242195	1	1
NR4A2	0.00253438	0	1
ASXL3	0.00265224	1	1
ELAVL3	0.00276847	1	1
SPAST	0.00288258	1	1
SMARCC2	0.00299439	1	1
TRIP12	0.00310475	1	1
CREBBP	0.00321397	1	1
TCF4	0.00332234	1	1
SRGAP3	0.00343407	0	0
DENND4A	0.00357184	0	0
MEF2C	0.00370976	0	1
CNTNAP2	0.00384592	0	1
TSSK2	0.00398362	0	0
UBR1	0.00412353	1	1
TCF20	0.0042637	1	1
NSD1	0.00440645	1	1
TCF7L2	0.00454893	1	1
DIP2A	0.00470865	1	1
LDB1	0.0048703	1	1
MYH10	0.00503136	0	1
EIF3G	0.00519471	1	1
GADD45B	0.00536783	0	0
PHF2	0.00553998	1	1
RELN	0.00571225	0	1
ZNF366	0.00588589	0	0
KIAA0232	0.00606284	1	1
VEZF1	0.00624514	1	1
GLI4	0.00643055	0	0
IRF2BPL	0.00661688	1	1
ZMYND8	0.00679994	1	1
RBFOX2	0.00698213	0	0
MSTN	0.00716207	0	0
PCYT1A	0.00734391	0	0
OAF	0.00752468	0	0
PYGL	0.00770442	0	0
SATB2	0.00788615	0	1
RFX3	0.00806781	1	1
SCN1A	0.00824844	1	1
MCM6	0.00843697	0	0
PPP5C	0.00862907	1	1
NACA	0.00884304	0	0
CPD	0.00905744	0	0
PODN	0.00926988	0	0
CDH10	0.00948136	0	0
ALPK3	0.00969516	0	0
RARA	0.00990821	0	0
RNF20	0.010121	0	0
CDK13	0.0103343	0	1
CHMP1A	0.0105534	0	1
PDIK1L	0.0107873	0	0
SLC25A1	0.0110177	0	0
CLASP1	0.0112495	0	1
RYR1	0.0114785	0	0
GRIA2	0.0117078	1	1
LRRC4C	0.0119355	1	1
CACNA2D3	0.0121634	1	1
EPB41L1	0.0123915	0	0
NUP155	0.0126215	1	1
ZNF467	0.012849	0	0
DDX39B	0.0130759	0	0
FLII	0.0133049	0	0
KMT2E	0.0135324	1	1
NR3C2	0.0137635	1	1
CLK4	0.0139934	0	0
UBB	0.0142216	0	0
NACC1	0.0144467	1	1
PTK7	0.0146818	1	1
PPP1R9B	0.0149138	1	1
FBXL3	0.0151438	0	0
SLX4	0.0153714	0	0
PRDM16	0.015598	0	0
PRKAR1B	0.0158291	0	0
MTR	0.0160589	0	0
GABRB2	0.0162904	1	1
KLHL6	0.0165206	0	0
GATA4	0.0167494	0	0
HDLBP	0.0169754	1	1
FHL3	0.0171995	0	0
TAOK1	0.017423	1	1
TEK	0.0176482	1	1
ELOVL1	0.0178737	0	0
TFAP2C	0.0180986	0	0
SLIT3	0.0183225	0	0
PARP8	0.0185502	0	0
CORO1A	0.0187752	1	1
KCNMA1	0.0189976	1	0
PLIN4	0.0192231	0	0
DNHD1	0.0194486	0	0
WDR81	0.0196732	0	0
HECTD4	0.0199009	1	1
MBD2	0.0201307	0	0
NALCN	0.0203603	0	0
NCOA1	0.0205886	1	1
SMAD4	0.0208214	0	1
UTRN	0.0210519	0	0
PABPC1	0.0212849	0	0
QRICH1	0.0215209	0	1
TANC2	0.0217557	0	1
HUNK	0.0219919	0	0
EBF3	0.0222269	0	1
EPHB1	0.0224594	0	0
NF1	0.0226934	0	1
SIGLEC5	0.0229263	0	0
ZNF804A	0.0231678	0	1
EPOR	0.0234075	0	0
ATP4A	0.0236473	0	0
SFPQ	0.0238847	0	0
LEO1	0.0241208	0	1
ABCA13	0.0243565	0	0
KIRREL3	0.0245916	0	1
B3GALT2	0.0248247	0	0
WDFY3	0.0250575	0	1
SSR2	0.0252931	0	0
PLEKHM3	0.02553	0	0
FOS	0.0257666	0	0
LRRC4	0.0260025	0	0
PRPF4B	0.0262386	0	0
PRDM15	0.0264798	0	0
PCLO	0.0267198	0	0
AKR1C2	0.0269575	0	0
PCSK2	0.027197	0	0
RNPEPL1	0.027441	0	0
DEPDC5	0.0276826	0	1
NCKAP1	0.0279291	0	1
TRPV4	0.0281757	0	0
ZNF101	0.028427	0	0
KCNH3	0.0286799	0	0
SEC24B	0.028936	0	0
EPN2	0.0291991	0	0
ZMYND11	0.0294632	0	1
DMPK	0.0297296	0	1
EFNB3	0.0299976	0	0
MRFAP1	0.0302718	0	0
ANO9	0.0305469	0	0
DYNC1I1	0.0308218	0	0
CHAF1A	0.0310965	0	0
THRB	0.031371	0	0
PCDH10	0.0316487	0	0
ZC3H14	0.0319251	0	0
COL14A1	0.0322002	0	0
TKT	0.0324739	0	0
PRPF38B	0.0327473	0	0
MTMR3	0.0330184	0	0
GPANK1	0.0332871	0	0
CDC42BPA	0.0335611	0	0
RAB43	0.0338438	0	1
NAA15	0.0341239	0	1
WDR88	0.0344039	0	0
ZBTB21	0.0346857	0	0
SF3B1	0.0349662	0	0
DHX58	0.0352465	0	0
LRRC55	0.0355251	0	0
THSD7B	0.0358073	0	0
KCTD20	0.0360901	0	0
SORCS3	0.0363779	0	0
FCGR2B	0.0366759	0	0
LZTS3	0.0369735	0	0
ATAT1	0.0372707	0	0
ZBTB20	0.0375655	0	1
CCDC28B	0.03786	0	0
ZNF536	0.038152	0	0
CLCNKB	0.0384438	0	0
MAP2K7	0.0387341	0	0
CCNJL	0.0390415	0	0
NT5C2	0.0393495	0	0
MCOLN1	0.03966	0	0
TNC	0.0399752	0	0
WNT9A	0.0402898	0	0
GLRA1	0.0406029	0	0
NMT1	0.0409146	0	0
GSK3B	0.0412268	0	0
SMARCA2	0.0415365	0	1
RUNX1T1	0.0418517	0	0
PIM1	0.0421684	0	0
PLEKHG6	0.0424865	0	0
PLEKHO1	0.0428099	0	0
REPIN1	0.0431318	0	0
PSMD12	0.0434561	0	1
DLL1	0.0437779	0	1
ACHE	0.0441011	0	1
MBNL1	0.0444247	0	0
ASAP2	0.0447563	0	1
PDGFD	0.045093	0	0
KCNA7	0.0454309	0	0
KRT7	0.0457719	0	0
ACTR3C	0.0461123	0	0
FAM169A	0.046451	0	0
ZNF407	0.046791	0	0
SLC16A1	0.0471304	0	0
MUS81	0.04747	0	0
SRD5A3	0.0478227	0	0
TSPAN10	0.0481774	0	0
LRRTM2	0.0485304	0	0
RBM12	0.0488819	0	0
KRT16	0.0492334	0	0
APBB1	0.0495825	0	1
RNF19A	0.0499354	0	0
