# Supplementary material for: De novo missense variants disrupting protein–protein interactions affect risk for autism through gene co-expression and protein networks in neuronal cell types
Source: Mol Autism. 2020 Oct 8;11:76. doi: 10.1186/s13229-020-00386-7 (PMC7545940; doi:10.1186/s13229-020-00386-7)
Supplement: Supplementary file 5 — Additional file 5: Table 4. Diagnostic scores of ASD probands carrying CTS-DAWN gene variants(.xlsx). IQ score, social responsiveness scale, and age of walking of probands carrying a PTV or missensevariant on CTS-DAWN genes are listed. [file 13229_2020_386_MOESM5_ESM.xlsx]

## Sheet: IQ
CellType	Gene	MutationType	Proband	IQ
ExN	KMT2E	PTV	14299.p1	75
ExN	PRKAR1B	Missense	14023.p1	69
ExN	KDM6B	PTV	11329.p1	105
ExN	DXO	Missense	11336.p1	124
ExN	ARID1B	PTV	13447.p1	51
ExN	RARA	Missense	14108.p1	129
ExN	TCHH	Missense	14379.p1	75
ExN	UBB	Missense	13731.p1	113
ExN	SCN1A	Missense	12499.p1	67
ExN	CHD8	PTV	12752.p1	93
ExN	DIP2A	PTV	13106.p1	79
ExN	PRKAR1B	Missense	14229.p1	77
ExN	SRPR	Missense	12086.p1	108
ExN	TBR1	PTV	11480.p1	41
ExN	IRF2BPL	Missense	11480.p1	41
ExN	TLK2	Missense	13708.p1	74
ExN	TNKS	Missense	11569.p1	67
ExN	KMT2C	Missense	11241.p1	77
ExN	HSP90AA1	Missense	11812.p1	67
ExN	ATP2A1	Missense	11935.p1	90
ExN	DENND4A	Missense	12492.p1	30
ExN	TBR1	Missense	13814.p1	78
ExN	PPP5C	Missense	11475.p1	86
ExN	ZBTB40	Missense	12828.p1	57
ExN	MBD5	PTV	12346.p1	77
ExN	PBRM1	Missense	12346.p1	77
ExN	TRIP12	Missense	13290.p1	53
ExN	EEF2	Missense	14090.p1	130
ExN	ASH1L	PTV	13678.p1	67
ExN	ANK2	PTV	14256.p1	98
ExN	SNAP91	Missense	11543.p1	81
ExN	TLK2	PTV	14266.p1	61
ExN	GLI4	Missense	13529.p1	15
ExN	CHD8	PTV	12991.p1	67
ExN	ARID1B	PTV	14393.p1	71
ExN	SLC6A1	Missense	13734.p1	51
ExN	SYNGAP1	Missense	12804.p1	85
ExN	PLXNB2	Missense	14162.p1	57
ExN	DSCAM	PTV	12329.p1	74
ExN	FOXP1	PTV	12817.p1	34
ExN	TCF7L2	PTV	13069.p1	59
ExN	EPHB1	Missense	13748.p1	112
ExN	GABRB2	Missense	13697.p1	64
ExN	SLX4	Missense	13697.p1	64
ExN	ECE1	PTV	14308.p1	99
ExN	CDK13	Missense	14308.p1	99
ExN	KIAA0195	Missense	11984.p1	100
ExN	CREBBP	Missense	12060.p1	129
ExN	ELAVL3	Missense	14328.p1	33
ExN	DDX60	PTV	11028.p1	109
ExN	CHD2	PTV	13614.p1	81
ExN	TBR1	PTV	13796.p1	63
ExN	SV2B	Missense	11356.p1	72
ExN	TRIM37	Missense	13784.p1	116
ExN	MSL2	PTV	12948.p1	57
ExN	TRAF7	Missense	13983.p1	43
ExN	SCN2A	Missense	13642.p1	115
ExN	NR3C2	Missense	12937.p1	40
ExN	SV2A	Missense	13984.p1	97
ExN	GRIN2B	PTV	12681.p1	65
ExN	ADNP	PTV	13545.p1	38
ExN	RYR1	Missense	13464.p1	105
ExN	EBF3	Missense	14228.p1	73
ExN	TRIP12	Missense	12035.p1	55
ExN	COBL	Missense	14028.p1	128
ExN	TBL1XR1	Missense	12335.p1	47
ExN	GIGYF1	PTV	11232.p1	68
ExN	RFC5	Missense	14051.p1	115
ExN	RYR1	Missense	12373.p1	77
ExN	CREBBP	Missense	12063.p1	96
ExN	RAI1	PTV	12703.p1	58
ExN	CTNNB1	Missense	12703.p1	58
ExN	ANK2	PTV	12645.p1	84
ExN	AP2S1	Missense	11098.p1	89
ExN	SYNGAP1	Missense	14001.p1	63
ExN	USP46	Missense	11050.p1	95
ExN	SHANK2	PTV	12380.p1	90
InN	KMT2E	PTV	14299.p1	75
InN	DNAH2	Missense	13007.p1	107
InN	KDM6B	PTV	11329.p1	105
InN	CRHR1	Missense	11331.p1	97
InN	DXO	Missense	11336.p1	124
InN	ARID1B	PTV	13447.p1	51
InN	FBXO10	Missense	11629.p1	67
InN	RARA	Missense	14108.p1	129
InN	SCN1A	Missense	12499.p1	67
InN	CHD8	PTV	12752.p1	93
InN	DIP2A	PTV	13106.p1	79
InN	SRPR	Missense	12086.p1	108
InN	TBR1	PTV	11480.p1	41
InN	IRF2BPL	Missense	11480.p1	41
InN	TNKS	Missense	11569.p1	67
InN	KMT2C	Missense	11241.p1	77
InN	HSP90AA1	Missense	11812.p1	67
InN	ATP2A1	Missense	11935.p1	90
InN	DENND4A	Missense	12492.p1	30
InN	TBR1	Missense	13814.p1	78
InN	PPP5C	Missense	11475.p1	86
InN	MBD5	PTV	12346.p1	77
InN	TRIP12	Missense	13290.p1	53
InN	ASH1L	PTV	13678.p1	67
InN	DNHD1	Missense	11726.p1	96
InN	ANK2	PTV	14256.p1	98
InN	SNAP91	Missense	11543.p1	81
InN	GLI4	Missense	13529.p1	15
InN	CHD8	PTV	12991.p1	67
InN	ARID1B	PTV	14393.p1	71
InN	SLC6A1	Missense	13734.p1	51
InN	SYNGAP1	Missense	12804.p1	85
InN	PLXNB2	Missense	14162.p1	57
InN	DSCAM	PTV	12329.p1	74
InN	FOXP1	PTV	12817.p1	34
InN	TCF7L2	PTV	13069.p1	59
InN	EPHB1	Missense	13748.p1	112
InN	GABRB2	Missense	13697.p1	64
InN	SLX4	Missense	13697.p1	64
InN	CDK13	Missense	14308.p1	99
InN	KIAA0195	Missense	11984.p1	100
InN	CREBBP	Missense	12060.p1	129
InN	ELAVL3	Missense	14328.p1	33
InN	RBM12	Missense	13910.p1	65
InN	CHD2	PTV	13614.p1	81
InN	TBR1	PTV	13796.p1	63
InN	PCSK2	PTV	13691.p1	80
InN	MSL2	PTV	12948.p1	57
InN	TRAF7	Missense	13983.p1	43
InN	DMPK	Missense	14690.p1	85
InN	SCN2A	Missense	13642.p1	115
InN	ZNF490	PTV	14311.p1	95
InN	CDK19	Missense	13264.p1	102
InN	GRIN2B	PTV	12681.p1	65
InN	ADNP	PTV	13545.p1	38
InN	RYR1	Missense	13464.p1	105
InN	EBF3	Missense	14228.p1	73
InN	TRIP12	Missense	12035.p1	55
InN	COBL	Missense	14028.p1	128
InN	TBL1XR1	Missense	12335.p1	47
InN	LRCH4	Missense	11502.p1	148
InN	GIGYF1	PTV	11232.p1	68
InN	RYR1	Missense	12373.p1	77
InN	CREBBP	Missense	12063.p1	96
InN	RAI1	PTV	12703.p1	58
InN	CTNNB1	Missense	12703.p1	58
InN	ANK2	PTV	12645.p1	84
InN	AP2S1	Missense	11098.p1	89
InN	SYNGAP1	Missense	14001.p1	63
InN	SHANK2	PTV	12380.p1	90
NPC	KMT2E	PTV	14299.p1	75
NPC	PRKAR1B	Missense	14023.p1	69
NPC	KDM6B	PTV	11329.p1	105
NPC	ARID1B	PTV	13447.p1	51
NPC	ZNF407	Missense	14188.p1	66
NPC	RARA	Missense	14108.p1	129
NPC	EPN2	Missense	13972.p1	71
NPC	UBB	Missense	13731.p1	113
NPC	SCN1A	Missense	12499.p1	67
NPC	CHD8	PTV	12752.p1	93
NPC	DIP2A	PTV	13106.p1	79
NPC	PRKAR1B	Missense	14229.p1	77
NPC	SRPR	Missense	12086.p1	108
NPC	TBR1	PTV	11480.p1	41
NPC	IRF2BPL	Missense	11480.p1	41
NPC	TLK2	Missense	13708.p1	74
NPC	KMT2C	Missense	11241.p1	77
NPC	ATP4A	Missense	13750.p1	125
NPC	HSP90AA1	Missense	11812.p1	67
NPC	ATP2A1	Missense	11935.p1	90
NPC	DENND4A	Missense	12492.p1	30
NPC	REPIN1	Missense	11003.p1	108
NPC	TBR1	Missense	13814.p1	78
NPC	PPP5C	Missense	11475.p1	86
NPC	MBD5	PTV	12346.p1	77
NPC	TRIP12	Missense	13290.p1	53
NPC	ASH1L	PTV	13678.p1	67
NPC	DNHD1	Missense	11726.p1	96
NPC	PTK7	Missense	11726.p1	96
NPC	ANK2	PTV	14256.p1	98
NPC	TLK2	PTV	14266.p1	61
NPC	GLI4	Missense	13529.p1	15
NPC	CHD8	PTV	12991.p1	67
NPC	ARID1B	PTV	14393.p1	71
NPC	SLC6A1	Missense	13734.p1	51
NPC	SYNGAP1	Missense	12804.p1	85
NPC	CLCNKB	Missense	13062.p1	69
NPC	DSCAM	PTV	12329.p1	74
NPC	RNPEPL1	Missense	14456.p1	154
NPC	FOXP1	PTV	12817.p1	34
NPC	TCF7L2	PTV	13069.p1	59
NPC	EPHB1	Missense	13748.p1	112
NPC	GABRB2	Missense	13697.p1	64
NPC	SLX4	Missense	13697.p1	64
NPC	CDK13	Missense	14308.p1	99
NPC	CREBBP	Missense	12060.p1	129
NPC	ELAVL3	Missense	14328.p1	33
NPC	RBM12	Missense	13910.p1	65
NPC	HDLBP	Missense	11610.p1	138
NPC	CHD2	PTV	13614.p1	81
NPC	TBR1	PTV	13796.p1	63
NPC	PCSK2	PTV	13691.p1	80
NPC	TRAF7	Missense	13983.p1	43
NPC	DMPK	Missense	14690.p1	85
NPC	SCN2A	Missense	13642.p1	115
NPC	NR3C2	Missense	12937.p1	40
NPC	GRIN2B	PTV	12681.p1	65
NPC	ADNP	PTV	13545.p1	38
NPC	RYR1	Missense	13464.p1	105
NPC	EBF3	Missense	14228.p1	73
NPC	TRIP12	Missense	12035.p1	55
NPC	TBL1XR1	Missense	12335.p1	47
NPC	GIGYF1	PTV	11232.p1	68
NPC	RYR1	Missense	12373.p1	77
NPC	CREBBP	Missense	12063.p1	96
NPC	NF1	PTV	13882.p1	77
NPC	WNT9A	PTV	11042.p1	102
NPC	EGFR	Missense	11042.p1	102
NPC	RAI1	PTV	12703.p1	58
NPC	CTNNB1	Missense	12703.p1	58
NPC	ANK2	PTV	12645.p1	84
NPC	AP2S1	Missense	11098.p1	89
NPC	SYNGAP1	Missense	14001.p1	63
NPC	SHANK2	PTV	12380.p1	90

## Sheet: Social
CellType	Gene	MutationType	Proband	SocialResponsivenessScale
ExN	KMT2E	PTV	14299.p1	83
ExN	PRKAR1B	Missense	14023.p1	83
ExN	KDM6B	PTV	11329.p1	97
ExN	DXO	Missense	11336.p1	98
ExN	ARID1B	PTV	13447.p1	145
ExN	RARA	Missense	14108.p1	84
ExN	TCHH	Missense	14379.p1	104
ExN	UBB	Missense	13731.p1	94
ExN	CHD8	PTV	12752.p1	127
ExN	DIP2A	PTV	13106.p1	108
ExN	PRKAR1B	Missense	14229.p1	89
ExN	SRPR	Missense	12086.p1	109
ExN	TBR1	PTV	11480.p1	97
ExN	IRF2BPL	Missense	11480.p1	97
ExN	TNKS	Missense	11569.p1	151
ExN	KMT2C	Missense	11241.p1	117
ExN	HSP90AA1	Missense	11812.p1	95
ExN	ATP2A1	Missense	11935.p1	91
ExN	DENND4A	Missense	12492.p1	105
ExN	TBR1	Missense	13814.p1	77
ExN	PPP5C	Missense	11475.p1	153
ExN	ZBTB40	Missense	12828.p1	102
ExN	MBD5	PTV	12346.p1	121
ExN	PBRM1	Missense	12346.p1	121
ExN	TRIP12	Missense	13290.p1	124
ExN	EEF2	Missense	14090.p1	87
ExN	ASH1L	PTV	13678.p1	92
ExN	ANK2	PTV	14256.p1	127
ExN	SNAP91	Missense	11543.p1	100
ExN	TLK2	PTV	14266.p1	134
ExN	GLI4	Missense	13529.p1	129
ExN	CHD8	PTV	12991.p1	97
ExN	ARID1B	PTV	14393.p1	126
ExN	SLC6A1	Missense	13734.p1	120
ExN	SYNGAP1	Missense	12804.p1	90
ExN	PLXNB2	Missense	14162.p1	85
ExN	DSCAM	PTV	12329.p1	122
ExN	TCF7L2	PTV	13069.p1	119
ExN	EPHB1	Missense	13748.p1	126
ExN	GABRB2	Missense	13697.p1	162
ExN	SLX4	Missense	13697.p1	162
ExN	ECE1	PTV	14308.p1	95
ExN	CDK13	Missense	14308.p1	95
ExN	KIAA0195	Missense	11984.p1	145
ExN	CREBBP	Missense	12060.p1	143
ExN	ELAVL3	Missense	14328.p1	141
ExN	DDX60	PTV	11028.p1	92
ExN	CHD2	PTV	13614.p1	98
ExN	TBR1	PTV	13796.p1	110
ExN	SV2B	Missense	11356.p1	124
ExN	MSL2	PTV	12948.p1	132
ExN	TRAF7	Missense	13983.p1	109
ExN	SCN2A	Missense	13642.p1	108
ExN	NR3C2	Missense	12937.p1	126
ExN	SV2A	Missense	13984.p1	81
ExN	ADNP	PTV	13545.p1	116
ExN	RYR1	Missense	13464.p1	105
ExN	EBF3	Missense	14228.p1	96
ExN	TRIP12	Missense	12035.p1	94
ExN	COBL	Missense	14028.p1	75
ExN	TBL1XR1	Missense	12335.p1	116
ExN	GIGYF1	PTV	11232.p1	36
ExN	RFC5	Missense	14051.p1	96
ExN	RYR1	Missense	12373.p1	124
ExN	CREBBP	Missense	12063.p1	59
ExN	ANK2	PTV	12645.p1	129
ExN	AP2S1	Missense	11098.p1	92
ExN	SYNGAP1	Missense	14001.p1	112
ExN	USP46	Missense	11050.p1	118
ExN	SHANK2	PTV	12380.p1	53
InN	KMT2E	PTV	14299.p1	83
InN	DNAH2	Missense	13007.p1	95
InN	KDM6B	PTV	11329.p1	97
InN	CRHR1	Missense	11331.p1	109
InN	DXO	Missense	11336.p1	98
InN	ARID1B	PTV	13447.p1	145
InN	FBXO10	Missense	11629.p1	129
InN	RARA	Missense	14108.p1	84
InN	CHD8	PTV	12752.p1	127
InN	DIP2A	PTV	13106.p1	108
InN	SRPR	Missense	12086.p1	109
InN	TBR1	PTV	11480.p1	97
InN	IRF2BPL	Missense	11480.p1	97
InN	TNKS	Missense	11569.p1	151
InN	KMT2C	Missense	11241.p1	117
InN	HSP90AA1	Missense	11812.p1	95
InN	ATP2A1	Missense	11935.p1	91
InN	DENND4A	Missense	12492.p1	105
InN	TBR1	Missense	13814.p1	77
InN	PPP5C	Missense	11475.p1	153
InN	MBD5	PTV	12346.p1	121
InN	TRIP12	Missense	13290.p1	124
InN	ASH1L	PTV	13678.p1	92
InN	DNHD1	Missense	11726.p1	101
InN	ANK2	PTV	14256.p1	127
InN	SNAP91	Missense	11543.p1	100
InN	GLI4	Missense	13529.p1	129
InN	CHD8	PTV	12991.p1	97
InN	ARID1B	PTV	14393.p1	126
InN	SLC6A1	Missense	13734.p1	120
InN	SYNGAP1	Missense	12804.p1	90
InN	PLXNB2	Missense	14162.p1	85
InN	DSCAM	PTV	12329.p1	122
InN	TCF7L2	PTV	13069.p1	119
InN	EPHB1	Missense	13748.p1	126
InN	GABRB2	Missense	13697.p1	162
InN	SLX4	Missense	13697.p1	162
InN	CDK13	Missense	14308.p1	95
InN	KIAA0195	Missense	11984.p1	145
InN	CREBBP	Missense	12060.p1	143
InN	ELAVL3	Missense	14328.p1	141
InN	RBM12	Missense	13910.p1	124
InN	CHD2	PTV	13614.p1	98
InN	TBR1	PTV	13796.p1	110
InN	PCSK2	PTV	13691.p1	61
InN	MSL2	PTV	12948.p1	132
InN	TRAF7	Missense	13983.p1	109
InN	DMPK	Missense	14690.p1	81
InN	SCN2A	Missense	13642.p1	108
InN	ZNF490	PTV	14311.p1	90
InN	CDK19	Missense	13264.p1	106
InN	ADNP	PTV	13545.p1	116
InN	RYR1	Missense	13464.p1	105
InN	EBF3	Missense	14228.p1	96
InN	TRIP12	Missense	12035.p1	94
InN	COBL	Missense	14028.p1	75
InN	TBL1XR1	Missense	12335.p1	116
InN	LRCH4	Missense	11502.p1	147
InN	GIGYF1	PTV	11232.p1	36
InN	RYR1	Missense	12373.p1	124
InN	CREBBP	Missense	12063.p1	59
InN	ANK2	PTV	12645.p1	129
InN	AP2S1	Missense	11098.p1	92
InN	SYNGAP1	Missense	14001.p1	112
InN	SHANK2	PTV	12380.p1	53
NPC	KMT2E	PTV	14299.p1	83
NPC	PRKAR1B	Missense	14023.p1	83
NPC	KDM6B	PTV	11329.p1	97
NPC	ARID1B	PTV	13447.p1	145
NPC	ZNF407	Missense	14188.p1	100
NPC	RARA	Missense	14108.p1	84
NPC	EPN2	Missense	13972.p1	96
NPC	UBB	Missense	13731.p1	94
NPC	CHD8	PTV	12752.p1	127
NPC	DIP2A	PTV	13106.p1	108
NPC	PRKAR1B	Missense	14229.p1	89
NPC	SRPR	Missense	12086.p1	109
NPC	TBR1	PTV	11480.p1	97
NPC	IRF2BPL	Missense	11480.p1	97
NPC	KMT2C	Missense	11241.p1	117
NPC	ATP4A	Missense	13750.p1	102
NPC	HSP90AA1	Missense	11812.p1	95
NPC	ATP2A1	Missense	11935.p1	91
NPC	DENND4A	Missense	12492.p1	105
NPC	REPIN1	Missense	11003.p1	98
NPC	TBR1	Missense	13814.p1	77
NPC	PPP5C	Missense	11475.p1	153
NPC	MBD5	PTV	12346.p1	121
NPC	TRIP12	Missense	13290.p1	124
NPC	ASH1L	PTV	13678.p1	92
NPC	DNHD1	Missense	11726.p1	101
NPC	PTK7	Missense	11726.p1	101
NPC	ANK2	PTV	14256.p1	127
NPC	TLK2	PTV	14266.p1	134
NPC	GLI4	Missense	13529.p1	129
NPC	CHD8	PTV	12991.p1	97
NPC	ARID1B	PTV	14393.p1	126
NPC	SLC6A1	Missense	13734.p1	120
NPC	SYNGAP1	Missense	12804.p1	90
NPC	CLCNKB	Missense	13062.p1	129
NPC	DSCAM	PTV	12329.p1	122
NPC	RNPEPL1	Missense	14456.p1	58
NPC	TCF7L2	PTV	13069.p1	119
NPC	EPHB1	Missense	13748.p1	126
NPC	GABRB2	Missense	13697.p1	162
NPC	SLX4	Missense	13697.p1	162
NPC	CDK13	Missense	14308.p1	95
NPC	CREBBP	Missense	12060.p1	143
NPC	ELAVL3	Missense	14328.p1	141
NPC	RBM12	Missense	13910.p1	124
NPC	HDLBP	Missense	11610.p1	101
NPC	CHD2	PTV	13614.p1	98
NPC	TBR1	PTV	13796.p1	110
NPC	PCSK2	PTV	13691.p1	61
NPC	TRAF7	Missense	13983.p1	109
NPC	DMPK	Missense	14690.p1	81
NPC	SCN2A	Missense	13642.p1	108
NPC	NR3C2	Missense	12937.p1	126
NPC	ADNP	PTV	13545.p1	116
NPC	RYR1	Missense	13464.p1	105
NPC	EBF3	Missense	14228.p1	96
NPC	TRIP12	Missense	12035.p1	94
NPC	TBL1XR1	Missense	12335.p1	116
NPC	GIGYF1	PTV	11232.p1	36
NPC	RYR1	Missense	12373.p1	124
NPC	CREBBP	Missense	12063.p1	59
NPC	NF1	PTV	13882.p1	52
NPC	WNT9A	PTV	11042.p1	108
NPC	EGFR	Missense	11042.p1	108
NPC	ANK2	PTV	12645.p1	129
NPC	AP2S1	Missense	11098.p1	92
NPC	SYNGAP1	Missense	14001.p1	112
NPC	SHANK2	PTV	12380.p1	53

## Sheet: Walking
CellType	Gene	MutationType	Proband	AgeOfWwalking
ExN	KCNMA1	Missense	08C74467	12
ExN	PHF12	PTV	DEASD_1086_001	15
ExN	CACNA2D3	PTV	UK10K_SKUSE5080203	15
ExN	DYNC1I1	Missense	08C73043	21
ExN	SMARCC2	PTV	200675470@1082034721	18
ExN	TM9SF4	Missense	AC02-1240-01	16
ExN	BAZ1B	PTV	255-04-100812	14
ExN	BTBD10	Missense	1637001	15
ExN	SYNGAP1	PTV	118_15mr	24
ExN	TRIP12	Missense	NP170	11
ExN	SIN3A	PTV	G01-GEA-213-HI	18
ExN	ANK2	Missense	UK10K_SKUSE5080174	13
ExN	KMT2E	PTV	14299.p1	12
ExN	MKX	Missense	NP020	12
ExN	FOXP1	PTV	08C74834	16
ExN	DUSP7	Missense	024-09-110707	16
ExN	DOCK3	Missense	200675414@1082034482	11
ExN	GOT2	Missense	AGG0052	20
ExN	KDM5B	Missense	AGG0052	20
ExN	TSSK2	Missense	014-09-110684	21
ExN	KDM5B	Missense	DEASD_0303_001	13
ExN	RFX3	PTV	04C34991	12
ExN	PRKAR1B	Missense	14023.p1	15
ExN	KDM6B	PTV	11329.p1	14
ExN	GAS7	Missense	08C73049	10
ExN	CHD8	Missense	08C72794	14
ExN	SHANK3	PTV	08C72791	13
ExN	DXO	Missense	11336.p1	14
ExN	SCN2A	PTV	09C99852	17
ExN	ITPKA	PTV	200675456@1082034422	13
ExN	ARID1B	PTV	13447.p1	36
ExN	NACA	Missense	08C75780	15
ExN	RARA	Missense	14108.p1	13
ExN	TLK2	PTV	08C77167	17
ExN	CHD8	PTV	08C76562	16
ExN	SYNGAP1	PTV	09C80386	24
ExN	GFAP	Missense	06C56993	10
ExN	FOXP2	Missense	1693001	15
ExN	TMEM151A	PTV	550-04-102321	21
ExN	PRNP	Missense	DEASD_1046_001	12
ExN	TCHH	Missense	14379.p1	10
ExN	SUV420H1	PTV	1507001	22
ExN	RFC5	Missense	08C72239	11
ExN	FLII	Missense	DEASD_1082_001	18
ExN	DYNC1H1	Missense	DEASD_0251_001	18
ExN	CRTAC1	Missense	08C74159	12
ExN	UBB	Missense	13731.p1	14
ExN	SCN1A	Missense	12499.p1	15
ExN	CHD8	PTV	12752.p1	18
ExN	DIP2A	PTV	13106.p1	16
ExN	TCF20	PTV	G01-GEA-289-HI	16
ExN	PRKAR1B	Missense	14229.p1	13
ExN	PTEN	PTV	AU065A	18
ExN	SRPR	Missense	12086.p1	12
ExN	TBR1	PTV	11480.p1	20
ExN	IRF2BPL	Missense	11480.p1	20
ExN	JADE2	PTV	09C83023	15
ExN	ZNF608	PTV	08C78655	14
ExN	KMT2C	PTV	DEASD_0107_001	14
ExN	NRXN1	Missense	DEASD_0107_001	14
ExN	TLK2	Missense	13708.p1	24
ExN	TNKS	Missense	11569.p1	10
ExN	KMT2C	Missense	11241.p1	12
ExN	ALPK3	Missense	09C99824	11
ExN	DNMT3A	Missense	09C99826	17
ExN	CHD8	PTV	08C74145	14
ExN	SCN1A	Missense	08C75361	11
ExN	OAF	Missense	ASC_CA_77_A	24
ExN	ADNP	PTV	ASC_CA_75_A	24
ExN	THRB	PTV	257-06-106282	16
ExN	PYGL	Missense	AU168A	24
ExN	BAI3	Missense	10C109058	16
ExN	ZNF366	PTV	G01-GEA-92-HI	13
ExN	GRIK1	Missense	08C78065	24
ExN	PRKAR1B	PTV	09C85432	13
ExN	HSP90AA1	Missense	11812.p1	16
ExN	NRXN1	PTV	08C77095	16
ExN	ATP2A1	Missense	11935.p1	12
ExN	BCL9	Missense	AGG0019	18
ExN	PPP2R5D	Missense	AGG0011	28
ExN	CHD8	Missense	09C83873	18
ExN	DENND4A	Missense	12492.p1	13
ExN	TRIM37	PTV	DEASD_0308_001	13
ExN	SCN1A	Missense	F9212-1	12
ExN	TBR1	Missense	13814.p1	12
ExN	PPP5C	Missense	11475.p1	9
ExN	ZBTB40	Missense	12828.p1	16
ExN	BAZ1B	Missense	09C97170	10
ExN	IL16	Missense	562-06-107529	9
ExN	GIGYF1	PTV	200675722@1082034785	12
ExN	SCN2A	Missense	AU_349	15
ExN	SCN2A	Missense	08C74427	11
ExN	MLXIP	PTV	08C74192	13
ExN	FOXP1	Missense	08C72698	14
ExN	ASH1L	PTV	09C84843	12
ExN	PCLO	Missense	08C72695	11
ExN	ASH1L	Missense	05C48774	10
ExN	CHD8	Missense	08C78508	18
ExN	RAI1	Missense	AU133A	20
ExN	CHD2	Missense	DEASD_0193_001	23
ExN	FOXP1	PTV	200675573@1082035017	26
ExN	SHANK2	PTV	10C108736	12
ExN	VPS41	Missense	188-03-100416	12
ExN	PAX5	PTV	09C99930	13
ExN	RORB	PTV	ASC_CA_63_A	12
ExN	SCN2A	Missense	AU026A	15
ExN	SHANK3	PTV	7902-01-002	24
ExN	TRIP12	PTV	10C105646	16
ExN	MBD5	PTV	12346.p1	16
ExN	PBRM1	Missense	12346.p1	16
ExN	ASXL3	PTV	DEASD_0395_001	19
ExN	CHD8	Missense	08C72914	14
ExN	TCHH	PTV	G01-GEA-312-HI	15
ExN	SLC25A1	PTV	09C95484	12
ExN	TRIP12	Missense	13290.p1	19
ExN	FOXP1	PTV	F1561-1	22
ExN	EEF2	Missense	14090.p1	12
ExN	CA10	Missense	CC1132.201	14
ExN	SMARCC1	Missense	07C66440	20
ExN	SMARCA2	Missense	ASC_CA_181_A	18
ExN	SKI	PTV	ASC_CA_183_A	12
ExN	PHF21A	PTV	08C78533	14
ExN	GRIN2B	PTV	05C44735	18
ExN	SRD5A3	Missense	09C87173	11
ExN	DEAF1	Missense	AU086A	16
ExN	ENC1	PTV	224-08-109968	15
ExN	ASH1L	PTV	13678.p1	20
ExN	ANK2	PTV	14256.p1	15
ExN	KCNB1	Missense	552-06-107496	17
ExN	NRXN1	PTV	08C73161	13
ExN	YWHAG	Missense	AU027A	15
ExN	TRPM2	Missense	AU027A	15
ExN	AHRR	Missense	09C99813	13
ExN	SNAP91	Missense	11543.p1	11
ExN	SORCS3	PTV	AC02-1141-01	11
ExN	ARID5A	Missense	10C105650	16
ExN	TLK2	PTV	14266.p1	18
ExN	GLI4	Missense	13529.p1	11
ExN	CHD8	PTV	12991.p1	18
ExN	KCNQ3	Missense	AU_9_C	21
ExN	ARID1B	PTV	14393.p1	16
ExN	BCL11A	PTV	DEASD_0096_001	30
ExN	SHANK2	PTV	171-08-109761	24
ExN	CACNA1E	Missense	200675515@1082034250	13
ExN	ZNF112	Missense	09C82225	15
ExN	ZMYND8	PTV	08C76266	12
ExN	MED13L	PTV	547-09-112297	18
ExN	CELF4	Missense	ASC_CA_59_A	36
ExN	RAC3	Missense	200675506@1082035037	14
ExN	SLC6A1	Missense	13734.p1	16
ExN	DEAF1	Missense	F10023-1	13
ExN	DDX60	PTV	293-04-101291	13
ExN	NALCN	Missense	08C73990	14
ExN	FAM169A	Missense	08C75433	9
ExN	EBF3	PTV	DEASD_1029_001	36
ExN	POGZ	PTV	1684001	16
ExN	DSCAM	PTV	AU084A	18
ExN	NT5C2	Missense	AU084A	18
ExN	FAM169A	PTV	08C78951	13
ExN	SYNGAP1	Missense	12804.p1	11
ExN	TCHH	PTV	DEASD_1020_001	18
ExN	KIAA1958	PTV	CC1090.202	24
ExN	DOCK3	Missense	416-05-103635	12
ExN	TRIM23	Missense	08C79054	12
ExN	SCN2A	Missense	4050_16mr	17
ExN	SHANK3	Missense	09C89168	14
ExN	ANK2	Missense	08C74775	13
ExN	SRPR	Missense	G01-GEA-278-HI	12
ExN	PLXNB2	Missense	14162.p1	14
ExN	FOXP1	Missense	F10016-1	24
ExN	DSCAM	PTV	12329.p1	12
ExN	SRPK2	Missense	08C78430	12
ExN	FOXP1	PTV	12817.p1	18
ExN	TKT	Missense	359-09-111818	12
ExN	GABRB2	Missense	08C72554	18
ExN	AP2S1	Missense	ASC_CA_09_A	15
ExN	EPB41L1	Missense	200675750@1082026144	11
ExN	TCF7L2	PTV	13069.p1	14
ExN	HTR5A	Missense	G01-GEA-307_HI	15
ExN	EPHB1	Missense	13748.p1	12
ExN	PLXNA2	Missense	1408001	13
ExN	GABRB2	Missense	13697.p1	14
ExN	SLX4	Missense	13697.p1	14
ExN	TRIM23	Missense	AU3517302	15
ExN	TRAF7	Missense	543-04-102048	12
ExN	IGF2BP2	PTV	DEASD_1008_001	13
ExN	HSP90AB1	PTV	209-09-111311	12
ExN	ECE1	PTV	14308.p1	10
ExN	CDK13	Missense	14308.p1	10
ExN	PTEN	PTV	AGG0314	15
ExN	KIAA0195	Missense	11984.p1	9
ExN	ANKRD11	Missense	07C67708	9
ExN	CREBBP	Missense	12060.p1	14
ExN	TFAP4	Missense	09C85706	14
ExN	ELAVL3	Missense	14328.p1	19
ExN	DDX60	PTV	11028.p1	36
ExN	CHD2	PTV	13614.p1	13
ExN	TLK2	PTV	G01-GEA-292-HI	19
ExN	TBR1	Missense	09C83896	16
ExN	PTEN	Missense	08C76383	14
ExN	CHD2	PTV	08C72540	14
ExN	TBR1	PTV	13796.p1	14
ExN	ALPK3	Missense	1339JS0038	11
ExN	BAI3	Missense	1572023	11
ExN	SV2B	Missense	11356.p1	17
ExN	UBR1	Missense	08C74665	17
ExN	KDM5B	Missense	08C74665	17
ExN	EPHB1	PTV	1701001	12
ExN	SHANK2	Missense	08C74281	13
ExN	TRIM37	Missense	13784.p1	15
ExN	GRIN2B	Missense	G01-GEA-67-HI	18
ExN	WAC	Missense	091-05-102949	18
ExN	MSL2	PTV	12948.p1	18
ExN	SCN2A	PTV	09C83888	15
ExN	TRAF7	Missense	13983.p1	19
ExN	ADNP	PTV	08C73958	36
ExN	DENND4A	Missense	200675519@1082034141	11
ExN	SCN2A	Missense	13642.p1	17
ExN	EHD1	Missense	F10312-1	13
ExN	UBR1	Missense	502-05-104237	11
ExN	HEXIM1	Missense	08C74054	18
ExN	NR3C2	Missense	12937.p1	12
ExN	SV2A	Missense	13984.p1	13
ExN	SLC22A8	Missense	280-04-101007	10
ExN	SKI	PTV	08C78919	36
ExN	NCOA1	Missense	MR_997_I	19
ExN	COBL	Missense	UK10K_SKUSE5080183	13
ExN	GRIN2B	PTV	12681.p1	13
ExN	ADNP	PTV	13545.p1	36
ExN	ADNP	PTV	035-09-110762	15
ExN	RYR1	Missense	13464.p1	11
ExN	PDIK1L	Missense	08C76999	11
ExN	NR3C2	Missense	09C95233	14
ExN	KATNB1	Missense	09C84193	12
ExN	CHD8	Missense	200675467@1082035000	13
ExN	EBF3	Missense	14228.p1	13
ExN	DNMT3A	Missense	G01-GEA-317-HI	18
ExN	TRIP12	Missense	12035.p1	13
ExN	CACNA1E	Missense	244-07-108352	17
ExN	RMND5A	Missense	CC1097.201	18
ExN	COBL	Missense	14028.p1	11
ExN	GABRB2	Missense	05C43787	16
ExN	ARHGAP44	PTV	DEASD_0121_002	12
ExN	TBL1XR1	Missense	12335.p1	20
ExN	ADNP	PTV	08C76513	18
ExN	CHD2	Missense	08C73996	15
ExN	GIGYF1	PTV	11232.p1	12
ExN	MED13L	PTV	1006001	24
ExN	DGAT1	Missense	1006001	24
ExN	TCF20	Missense	G01-GEA-219-HI	15
ExN	RFC5	Missense	14051.p1	13
ExN	RYR1	Missense	12373.p1	16
ExN	CTNNB1	PTV	ASC_CA_105_A	16
ExN	DYNC1H1	Missense	09C80249	15
ExN	SHANK3	Missense	F10163-1	15
ExN	MYT1L	PTV	AU062A	34
ExN	TRPC4	Missense	UK10K_SKUSE5080248	16
ExN	PLXNA2	Missense	200675486@1082035020	13
ExN	CREBBP	Missense	12063.p1	12
ExN	GRIA2	PTV	08C78114	19
ExN	ANKRD11	PTV	DEASD_0270_001	15
ExN	DYNC1H1	PTV	200675496@1082035033	13
ExN	RAI1	PTV	12703.p1	16
ExN	CTNNB1	Missense	12703.p1	16
ExN	ATAT1	PTV	462-09-112063	26
ExN	CAMKK1	Missense	188-08-109853	12
ExN	ANK2	PTV	12645.p1	12
ExN	NCOA1	PTV	08C76185	8
ExN	LDB1	PTV	DEASD_0204_001	24
ExN	OAF	Missense	AC02-1140-01	12
ExN	SLC6A1	Missense	242-08-110053	16
ExN	TBR1	Missense	DEASD_1047_001	14
ExN	AP2S1	Missense	11098.p1	13
ExN	SYNGAP1	Missense	14001.p1	12
ExN	WDR81	Missense	UK10K_SKUSE5080165	13
ExN	USP46	Missense	11050.p1	15
InN	KCNMA1	Missense	08C74467	12
InN	PHF12	PTV	DEASD_1086_001	15
InN	CACNA2D3	PTV	UK10K_SKUSE5080203	15
InN	DYNC1I1	Missense	08C73043	21
InN	SMARCC2	PTV	200675470@1082034721	18
InN	TM9SF4	Missense	AC02-1240-01	16
InN	BTBD10	Missense	1637001	15
InN	SYNGAP1	PTV	118_15mr	24
InN	TRIP12	Missense	NP170	11
InN	SIN3A	PTV	G01-GEA-213-HI	18
InN	ANK2	Missense	UK10K_SKUSE5080174	13
InN	MEF2D	Missense	DEASD_0089_001	18
InN	KMT2E	PTV	14299.p1	12
InN	MKX	Missense	NP020	12
InN	FOXP1	PTV	08C74834	16
InN	DOCK3	Missense	200675414@1082034482	11
InN	KDM5B	Missense	AGG0052	20
InN	DNAH2	Missense	13007.p1	10
InN	TSSK2	Missense	014-09-110684	21
InN	KDM5B	Missense	DEASD_0303_001	13
InN	RFX3	PTV	04C34991	12
InN	KDM6B	PTV	11329.p1	14
InN	CRHR1	Missense	11331.p1	15
InN	CHD8	Missense	08C72794	14
InN	SHANK3	PTV	08C72791	13
InN	DXO	Missense	11336.p1	14
InN	SCN2A	PTV	09C99852	17
InN	ITPKA	PTV	200675456@1082034422	13
InN	ARID1B	PTV	13447.p1	36
InN	CDK19	PTV	09C85947	19
InN	NACA	Missense	08C75780	15
InN	FBXO10	Missense	11629.p1	24
InN	HPS5	Missense	200675428@1082034664	12
InN	RARA	Missense	14108.p1	13
InN	CHD8	PTV	08C76562	16
InN	SYNGAP1	PTV	09C80386	24
InN	GFAP	Missense	06C56993	10
InN	FOXP2	Missense	1693001	15
InN	TMEM151A	PTV	550-04-102321	21
InN	PRNP	Missense	DEASD_1046_001	12
InN	SUV420H1	PTV	1507001	22
InN	FLII	Missense	DEASD_1082_001	18
InN	DYNC1H1	Missense	DEASD_0251_001	18
InN	ABCF1	Missense	DEASD_0235_001	18
InN	SCN1A	Missense	12499.p1	15
InN	CHD8	PTV	12752.p1	18
InN	DIP2A	PTV	13106.p1	16
InN	TCF20	PTV	G01-GEA-289-HI	16
InN	PTEN	PTV	AU065A	18
InN	SRPR	Missense	12086.p1	12
InN	ARID5B	PTV	09C82140	18
InN	TBR1	PTV	11480.p1	20
InN	IRF2BPL	Missense	11480.p1	20
InN	KMT2C	PTV	DEASD_0107_001	14
InN	NRXN1	Missense	DEASD_0107_001	14
InN	DGKB	Missense	052-09-110820	30
InN	TNKS	Missense	11569.p1	10
InN	KMT2C	Missense	11241.p1	12
InN	ALPK3	Missense	09C99824	11
InN	DNMT3A	Missense	09C99826	17
InN	SEC61A1	Missense	08C74148	13
InN	CHD8	PTV	08C74145	14
InN	FAM117A	Missense	08C75361	11
InN	SCN1A	Missense	08C75361	11
InN	OAF	Missense	ASC_CA_77_A	24
InN	ADNP	PTV	ASC_CA_75_A	24
InN	THRB	PTV	257-06-106282	16
InN	PYGL	Missense	AU168A	24
InN	ZNF366	PTV	G01-GEA-92-HI	13
InN	ARID5B	Missense	1711001	14
InN	HSP90AA1	Missense	11812.p1	16
InN	NRXN1	PTV	08C77095	16
InN	ATP2A1	Missense	11935.p1	12
InN	PPP2R5D	Missense	AGG0011	28
InN	MOS	PTV	F10024-1	13
InN	CHD8	Missense	09C83873	18
InN	DENND4A	Missense	12492.p1	13
InN	SCN1A	Missense	F9212-1	12
InN	TBR1	Missense	13814.p1	12
InN	PPP5C	Missense	11475.p1	9
InN	GIGYF1	PTV	200675722@1082034785	12
InN	SCN2A	Missense	AU_349	15
InN	SCN2A	Missense	08C74427	11
InN	MLXIP	PTV	08C74192	13
InN	FOXP1	Missense	08C72698	14
InN	ASH1L	PTV	09C84843	12
InN	PCLO	Missense	08C72695	11
InN	ASH1L	Missense	05C48774	10
InN	CHD8	Missense	08C78508	18
InN	LRP5	PTV	AGG0007	13
InN	RAI1	Missense	AU133A	20
InN	CHD2	Missense	DEASD_0193_001	23
InN	FOXP1	PTV	200675573@1082035017	26
InN	KDM3A	PTV	08C79295	12
InN	SHANK2	PTV	10C108736	12
InN	VPS41	Missense	188-03-100416	12
InN	PAX5	PTV	09C99930	13
InN	RORB	PTV	ASC_CA_63_A	12
InN	SCN2A	Missense	AU026A	15
InN	SHANK3	PTV	7902-01-002	24
InN	TRIP12	PTV	10C105646	16
InN	MBD5	PTV	12346.p1	16
InN	ASXL3	PTV	DEASD_0395_001	19
InN	CHD8	Missense	08C72914	14
InN	SLC25A1	PTV	09C95484	12
InN	TRIP12	Missense	13290.p1	19
InN	FOXP1	PTV	F1561-1	22
InN	SMARCC1	Missense	07C66440	20
InN	SMARCA2	Missense	ASC_CA_181_A	18
InN	SKI	PTV	ASC_CA_183_A	12
InN	PHF21A	PTV	08C78533	14
InN	MED1	Missense	08C78533	14
InN	GRIN2B	PTV	05C44735	18
InN	SRD5A3	Missense	09C87173	11
InN	DEAF1	Missense	AU086A	16
InN	ENC1	PTV	224-08-109968	15
InN	ASH1L	PTV	13678.p1	20
InN	DNHD1	Missense	11726.p1	13
InN	ANK2	PTV	14256.p1	15
InN	NRXN1	PTV	08C73161	13
InN	YWHAG	Missense	AU027A	15
InN	SNAP91	Missense	11543.p1	11
InN	TWF1	Missense	AU195A	10
InN	ARID5A	Missense	10C105650	16
InN	GLI4	Missense	13529.p1	11
InN	C3	Missense	08C73566	11
InN	CHD8	PTV	12991.p1	18
InN	KCNQ3	Missense	AU_9_C	21
InN	ARID1B	PTV	14393.p1	16
InN	CDC42BPA	Missense	UK10K_SKUSE5080268	12
InN	BCL11A	PTV	DEASD_0096_001	30
InN	DNAH2	Missense	07C69352	10
InN	SHANK2	PTV	171-08-109761	24
InN	CACNA1E	Missense	200675515@1082034250	13
InN	ZMYND8	PTV	08C76266	12
InN	MED13L	PTV	547-09-112297	18
InN	CELF4	Missense	ASC_CA_59_A	36
InN	SLC6A1	Missense	13734.p1	16
InN	DEAF1	Missense	F10023-1	13
InN	NALCN	Missense	08C73990	14
InN	FAM169A	Missense	08C75433	9
InN	EBF3	PTV	DEASD_1029_001	36
InN	POGZ	PTV	1684001	16
InN	NDRG3	Missense	09C89995	15
InN	DSCAM	PTV	AU084A	18
InN	NT5C2	Missense	AU084A	18
InN	FAM169A	PTV	08C78951	13
InN	SYNGAP1	Missense	12804.p1	11
InN	DOCK3	Missense	416-05-103635	12
InN	TRIM23	Missense	08C79054	12
InN	SCN2A	Missense	4050_16mr	17
InN	SHANK3	Missense	09C89168	14
InN	ANK2	Missense	08C74775	13
InN	SRPR	Missense	G01-GEA-278-HI	12
InN	PLXNB2	Missense	14162.p1	14
InN	FOXP1	Missense	F10016-1	24
InN	DSCAM	PTV	12329.p1	12
InN	SRPK2	Missense	08C78430	12
InN	FOXP1	PTV	12817.p1	18
InN	TKT	Missense	359-09-111818	12
InN	GABRB2	Missense	08C72554	18
InN	AP2S1	Missense	ASC_CA_09_A	15
InN	EPB41L1	Missense	200675750@1082026144	11
InN	TCF7L2	PTV	13069.p1	14
InN	HTR5A	Missense	G01-GEA-307_HI	15
InN	EPHB1	Missense	13748.p1	12
InN	PLXNA2	Missense	1408001	13
InN	GABRB2	Missense	13697.p1	14
InN	SLX4	Missense	13697.p1	14
InN	TRIM23	Missense	AU3517302	15
InN	KDM4A	Missense	200675689@1082034232	12
InN	TRAF7	Missense	543-04-102048	12
InN	IGF2BP2	PTV	DEASD_1008_001	13
InN	HSP90AB1	PTV	209-09-111311	12
InN	CDK13	Missense	14308.p1	10
InN	PTEN	PTV	AGG0314	15
InN	KIAA0195	Missense	11984.p1	9
InN	ANKRD11	Missense	07C67708	9
InN	CREBBP	Missense	12060.p1	14
InN	ELAVL3	Missense	14328.p1	19
InN	RBM12	Missense	13910.p1	14
InN	CHD2	PTV	13614.p1	13
InN	TBR1	Missense	09C83896	16
InN	PTEN	Missense	08C76383	14
InN	CHD2	PTV	08C72540	14
InN	TBR1	PTV	13796.p1	14
InN	PCSK2	PTV	13691.p1	11
InN	RIMBP2	PTV	08C77810	22
InN	ETS2	Missense	AGG0091	24
InN	ALPK3	Missense	1339JS0038	11
InN	UBR1	Missense	08C74665	17
InN	KDM5B	Missense	08C74665	17
InN	ZNF250	Missense	DEASD_0212_001	13
InN	EPHB1	PTV	1701001	12
InN	ST6GALNAC6	Missense	11C119369	11
InN	SHANK2	Missense	08C74281	13
InN	GRIN2B	Missense	G01-GEA-67-HI	18
InN	WAC	Missense	091-05-102949	18
InN	CACNA1C	Missense	1552001	24
InN	MSL2	PTV	12948.p1	18
InN	SCN2A	PTV	09C83888	15
InN	TRAF7	Missense	13983.p1	19
InN	ADNP	PTV	08C73958	36
InN	DENND4A	Missense	200675519@1082034141	11
InN	DMPK	Missense	14690.p1	12
InN	SCN2A	Missense	13642.p1	17
InN	EHD1	Missense	F10312-1	13
InN	UBR1	Missense	502-05-104237	11
InN	PRPF6	Missense	348-07-108691	15
InN	ZNF490	PTV	14311.p1	12
InN	CDK19	Missense	13264.p1	12
InN	SKI	PTV	08C78919	36
InN	NCOA1	Missense	MR_997_I	19
InN	COBL	Missense	UK10K_SKUSE5080183	13
InN	GRIN2B	PTV	12681.p1	13
InN	LRP5	Missense	09C86110	13
InN	ARHGEF40	Missense	1670021	15
InN	ADNP	PTV	13545.p1	36
InN	ADNP	PTV	035-09-110762	15
InN	RYR1	Missense	13464.p1	11
InN	PDIK1L	Missense	08C76999	11
InN	KATNB1	Missense	09C84193	12
InN	TIFA	PTV	200675492@1082035067	13
InN	CHD8	Missense	200675467@1082035000	13
InN	EBF3	Missense	14228.p1	13
InN	DEDD	Missense	CC1123.202	18.5
InN	DNMT3A	Missense	G01-GEA-317-HI	18
InN	TRIP12	Missense	12035.p1	13
InN	CACNA1E	Missense	244-07-108352	17
InN	NMT1	Missense	244-07-108352	17
InN	RMND5A	Missense	CC1097.201	18
InN	COBL	Missense	14028.p1	11
InN	GABRB2	Missense	05C43787	16
InN	ARHGAP44	PTV	DEASD_0121_002	12
InN	TBL1XR1	Missense	12335.p1	20
InN	ADNP	PTV	08C76513	18
InN	CHD2	Missense	08C73996	15
InN	LRCH4	Missense	11502.p1	11
InN	GIGYF1	PTV	11232.p1	12
InN	MED13L	PTV	1006001	24
InN	DGAT1	Missense	1006001	24
InN	TCF20	Missense	G01-GEA-219-HI	15
InN	RYR1	Missense	12373.p1	16
InN	CTNNB1	PTV	ASC_CA_105_A	16
InN	DYNC1H1	Missense	09C80249	15
InN	SHANK3	Missense	F10163-1	15
InN	MYT1L	PTV	AU062A	34
InN	TRPC4	Missense	UK10K_SKUSE5080248	16
InN	PLXNA2	Missense	200675486@1082035020	13
InN	CREBBP	Missense	12063.p1	12
InN	GRIA2	PTV	08C78114	19
InN	ANKRD11	PTV	DEASD_0270_001	15
InN	DYNC1H1	PTV	200675496@1082035033	13
InN	JUP	PTV	UK10K_SKUSE5080218	12
InN	RAI1	PTV	12703.p1	16
InN	CTNNB1	Missense	12703.p1	16
InN	ATAT1	PTV	462-09-112063	26
InN	CAMKK1	Missense	188-08-109853	12
InN	ANK2	PTV	12645.p1	12
InN	NCOA1	PTV	08C76185	8
InN	LDB1	PTV	DEASD_0204_001	24
InN	OAF	Missense	AC02-1140-01	12
InN	SLC6A1	Missense	242-08-110053	16
InN	TBR1	Missense	DEASD_1047_001	14
InN	PDE4C	Missense	08C73904	15
InN	ZNF362	PTV	1536023	11
InN	AP2S1	Missense	11098.p1	13
InN	SYNGAP1	Missense	14001.p1	12
InN	WDR81	Missense	UK10K_SKUSE5080165	13
NPC	KCNMA1	Missense	08C74467	12
NPC	PHF12	PTV	DEASD_1086_001	15
NPC	CACNA2D3	PTV	UK10K_SKUSE5080203	15
NPC	DYNC1I1	Missense	08C73043	21
NPC	FBXL3	Missense	08C73043	21
NPC	SMARCC2	PTV	200675470@1082034721	18
NPC	TM9SF4	Missense	AC02-1240-01	16
NPC	SYNGAP1	PTV	118_15mr	24
NPC	TRIP12	Missense	NP170	11
NPC	SIN3A	PTV	G01-GEA-213-HI	18
NPC	ANK2	Missense	UK10K_SKUSE5080174	13
NPC	KMT2E	PTV	14299.p1	12
NPC	MKX	Missense	NP020	12
NPC	FOXP1	PTV	08C74834	16
NPC	KDM5B	Missense	AGG0052	20
NPC	TSSK2	Missense	014-09-110684	21
NPC	KDM5B	Missense	DEASD_0303_001	13
NPC	RFX3	PTV	04C34991	12
NPC	PRKAR1B	Missense	14023.p1	15
NPC	KDM6B	PTV	11329.p1	14
NPC	CHD8	Missense	08C72794	14
NPC	SHANK3	PTV	08C72791	13
NPC	SCN2A	PTV	09C99852	17
NPC	ARID1B	PTV	13447.p1	36
NPC	ZNF407	Missense	14188.p1	12
NPC	NACA	Missense	08C75780	15
NPC	RARA	Missense	14108.p1	13
NPC	TLK2	PTV	08C77167	17
NPC	CHD8	PTV	08C76562	16
NPC	UNC5D	Missense	AU151A	12
NPC	EPN2	Missense	13972.p1	15
NPC	SYNGAP1	PTV	09C80386	24
NPC	GFAP	Missense	06C56993	10
NPC	FOXP2	Missense	1693001	15
NPC	PRNP	Missense	DEASD_1046_001	12
NPC	SUV420H1	PTV	1507001	22
NPC	FLII	Missense	DEASD_1082_001	18
NPC	DYNC1H1	Missense	DEASD_0251_001	18
NPC	CHAF1A	PTV	08C74159	12
NPC	UBB	Missense	13731.p1	14
NPC	SCN1A	Missense	12499.p1	15
NPC	CHD8	PTV	12752.p1	18
NPC	DIP2A	PTV	13106.p1	16
NPC	TCF20	PTV	G01-GEA-289-HI	16
NPC	PRKAR1B	Missense	14229.p1	13
NPC	PTEN	PTV	AU065A	18
NPC	SRPR	Missense	12086.p1	12
NPC	NF1	PTV	009-07-107601	12
NPC	TBR1	PTV	11480.p1	20
NPC	IRF2BPL	Missense	11480.p1	20
NPC	KMT2C	PTV	DEASD_0107_001	14
NPC	NRXN1	Missense	DEASD_0107_001	14
NPC	TLK2	Missense	13708.p1	24
NPC	LRRC55	Missense	1500021	12
NPC	KMT2C	Missense	11241.p1	12
NPC	ALPK3	Missense	09C99824	11
NPC	DNMT3A	Missense	09C99826	17
NPC	MBNL1	Missense	08C78752	11
NPC	CHD8	PTV	08C74145	14
NPC	SCN1A	Missense	08C75361	11
NPC	OAF	Missense	ASC_CA_77_A	24
NPC	ADNP	PTV	ASC_CA_75_A	24
NPC	THRB	PTV	257-06-106282	16
NPC	ATP4A	Missense	13750.p1	14
NPC	PYGL	Missense	AU168A	24
NPC	ZNF366	PTV	G01-GEA-92-HI	13
NPC	PRKAR1B	PTV	09C85432	13
NPC	HSP90AA1	Missense	11812.p1	16
NPC	NRXN1	PTV	08C77095	16
NPC	ATP2A1	Missense	11935.p1	12
NPC	PPP2R5D	Missense	AGG0011	28
NPC	MUS81	Missense	09C86398	10
NPC	TAOK1	Missense	09C92999	15
NPC	CHD8	Missense	09C83873	18
NPC	DENND4A	Missense	12492.p1	13
NPC	REPIN1	Missense	11003.p1	13
NPC	NF1	PTV	DEASD_1052_001	24
NPC	SCN1A	Missense	F9212-1	12
NPC	TBR1	Missense	13814.p1	12
NPC	PPP5C	Missense	11475.p1	9
NPC	GIGYF1	PTV	200675722@1082034785	12
NPC	SCN2A	Missense	AU_349	15
NPC	SCN2A	Missense	08C74427	11
NPC	FOXP1	Missense	08C72698	14
NPC	ASH1L	PTV	09C84843	12
NPC	PCLO	Missense	08C72695	11
NPC	ASH1L	Missense	05C48774	10
NPC	CHD8	Missense	08C78508	18
NPC	RAI1	Missense	AU133A	20
NPC	CHD2	Missense	DEASD_0193_001	23
NPC	FOXP1	PTV	200675573@1082035017	26
NPC	SHANK2	PTV	10C108736	12
NPC	PAX5	PTV	09C99930	13
NPC	PPP1R9B	Missense	09C99931	14
NPC	NF1	Missense	010-07-107482	14
NPC	RORB	PTV	ASC_CA_63_A	12
NPC	SCN2A	Missense	AU026A	15
NPC	SHANK3	PTV	7902-01-002	24
NPC	TRIP12	PTV	10C105646	16
NPC	MBD5	PTV	12346.p1	16
NPC	ASXL3	PTV	DEASD_0395_001	19
NPC	CHD8	Missense	08C72914	14
NPC	SLC25A1	PTV	09C95484	12
NPC	TRIP12	Missense	13290.p1	19
NPC	FOXP1	PTV	F1561-1	22
NPC	SMARCA2	Missense	ASC_CA_181_A	18
NPC	SKI	PTV	ASC_CA_183_A	12
NPC	PHF21A	PTV	08C78533	14
NPC	GRIN2B	PTV	05C44735	18
NPC	SRD5A3	Missense	09C87173	11
NPC	DEAF1	Missense	AU086A	16
NPC	ASH1L	PTV	13678.p1	20
NPC	DNHD1	Missense	11726.p1	13
NPC	PTK7	Missense	11726.p1	13
NPC	ANK2	PTV	14256.p1	15
NPC	NRXN1	PTV	08C73161	13
NPC	HDLBP	Missense	08C75916	33
NPC	YWHAG	Missense	AU027A	15
NPC	SORCS3	PTV	AC02-1141-01	11
NPC	TLK2	PTV	14266.p1	18
NPC	GLI4	Missense	13529.p1	11
NPC	CHD8	PTV	12991.p1	18
NPC	KCNQ3	Missense	AU_9_C	21
NPC	ARID1B	PTV	14393.p1	16
NPC	CDC42BPA	Missense	UK10K_SKUSE5080268	12
NPC	BCL11A	PTV	DEASD_0096_001	30
NPC	SHANK2	PTV	171-08-109761	24
NPC	CACNA1E	Missense	200675515@1082034250	13
NPC	ZMYND8	PTV	08C76266	12
NPC	MED13L	PTV	547-09-112297	18
NPC	CELF4	Missense	ASC_CA_59_A	36
NPC	RNF19A	Missense	08C76786	17
NPC	SLC6A1	Missense	13734.p1	16
NPC	HUNK	PTV	DEASD_1107_001	15
NPC	DEAF1	Missense	F10023-1	13
NPC	NALCN	Missense	08C73990	14
NPC	FAM169A	Missense	08C75433	9
NPC	EBF3	PTV	DEASD_1029_001	36
NPC	POGZ	PTV	1684001	16
NPC	DSCAM	PTV	AU084A	18
NPC	NT5C2	Missense	AU084A	18
NPC	FAM169A	PTV	08C78951	13
NPC	SYNGAP1	Missense	12804.p1	11
NPC	CLCNKB	Missense	13062.p1	15
NPC	TRIM23	Missense	08C79054	12
NPC	ZC3H14	PTV	AU072A	21
NPC	SCN2A	Missense	4050_16mr	17
NPC	SHANK3	Missense	09C89168	14
NPC	ANK2	Missense	08C74775	13
NPC	SRPR	Missense	G01-GEA-278-HI	12
NPC	FOXP1	Missense	F10016-1	24
NPC	DSCAM	PTV	12329.p1	12
NPC	RNPEPL1	Missense	14456.p1	10
NPC	FOXP1	PTV	12817.p1	18
NPC	TKT	Missense	359-09-111818	12
NPC	GABRB2	Missense	08C72554	18
NPC	AP2S1	Missense	ASC_CA_09_A	15
NPC	EPB41L1	Missense	200675750@1082026144	11
NPC	TCF7L2	PTV	13069.p1	14
NPC	EPHB1	Missense	13748.p1	12
NPC	PLXNA2	Missense	1408001	13
NPC	GABRB2	Missense	13697.p1	14
NPC	SLX4	Missense	13697.p1	14
NPC	TRIM23	Missense	AU3517302	15
NPC	TRAF7	Missense	543-04-102048	12
NPC	HSP90AB1	PTV	209-09-111311	12
NPC	CDK13	Missense	14308.p1	10
NPC	PTEN	PTV	AGG0314	15
NPC	HECTD4	PTV	AU040A	13
NPC	ANKRD11	Missense	07C67708	9
NPC	CREBBP	Missense	12060.p1	14
NPC	ELAVL3	Missense	14328.p1	19
NPC	RBM12	Missense	13910.p1	14
NPC	HDLBP	Missense	11610.p1	13
NPC	CHD2	PTV	13614.p1	13
NPC	TLK2	PTV	G01-GEA-292-HI	19
NPC	TBR1	Missense	09C83896	16
NPC	PTEN	Missense	08C76383	14
NPC	CHD2	PTV	08C72540	14
NPC	TBR1	PTV	13796.p1	14
NPC	PCSK2	PTV	13691.p1	11
NPC	ALPK3	Missense	1339JS0038	11
NPC	UBR1	Missense	08C74665	17
NPC	KDM5B	Missense	08C74665	17
NPC	EPN2	Missense	UK10K_SKUSE5080228	12
NPC	EPHB1	PTV	1701001	12
NPC	SHANK2	Missense	08C74281	13
NPC	SLC16A1	Missense	200675280@1082034420	13
NPC	GRIN2B	Missense	G01-GEA-67-HI	18
NPC	WAC	Missense	091-05-102949	18
NPC	SCN2A	PTV	09C83888	15
NPC	FNDC1	Missense	09C83881	12
NPC	TRAF7	Missense	13983.p1	19
NPC	ADNP	PTV	08C73958	36
NPC	DENND4A	Missense	200675519@1082034141	11
NPC	DMPK	Missense	14690.p1	12
NPC	SCN2A	Missense	13642.p1	17
NPC	PARP8	Missense	304-09-111628	32
NPC	UBR1	Missense	502-05-104237	11
NPC	NR3C2	Missense	12937.p1	12
NPC	PPP1R9B	Missense	200675376@1082034681	13
NPC	SKI	PTV	08C78919	36
NPC	NCOA1	Missense	MR_997_I	19
NPC	GRIN2B	PTV	12681.p1	13
NPC	ADNP	PTV	13545.p1	36
NPC	ADNP	PTV	035-09-110762	15
NPC	RYR1	Missense	13464.p1	11
NPC	PDIK1L	Missense	08C76999	11
NPC	NR3C2	Missense	09C95233	14
NPC	CHD8	Missense	200675467@1082035000	13
NPC	EBF3	Missense	14228.p1	13
NPC	DNMT3A	Missense	G01-GEA-317-HI	18
NPC	TRIP12	Missense	12035.p1	13
NPC	CACNA1E	Missense	244-07-108352	17
NPC	NMT1	Missense	244-07-108352	17
NPC	GABRB2	Missense	05C43787	16
NPC	TBL1XR1	Missense	12335.p1	20
NPC	ADNP	PTV	08C76513	18
NPC	CHD2	Missense	08C73996	15
NPC	FCGR2B	Missense	AU2793303	18
NPC	GIGYF1	PTV	11232.p1	12
NPC	MED13L	PTV	1006001	24
NPC	DGAT1	Missense	1006001	24
NPC	TCF20	Missense	G01-GEA-219-HI	15
NPC	RYR1	Missense	12373.p1	16
NPC	CTNNB1	PTV	ASC_CA_105_A	16
NPC	DYNC1H1	Missense	09C80249	15
NPC	SHANK3	Missense	F10163-1	15
NPC	MYT1L	PTV	AU062A	34
NPC	PLXNA2	Missense	200675486@1082035020	13
NPC	CREBBP	Missense	12063.p1	12
NPC	NF1	PTV	13882.p1	14
NPC	GRIA2	PTV	08C78114	19
NPC	ANKRD11	PTV	DEASD_0270_001	15
NPC	DYNC1H1	PTV	200675496@1082035033	13
NPC	WNT9A	PTV	11042.p1	10
NPC	EGFR	Missense	11042.p1	10
NPC	RAI1	PTV	12703.p1	16
NPC	CTNNB1	Missense	12703.p1	16
NPC	ATAT1	PTV	462-09-112063	26
NPC	ANK2	PTV	12645.p1	12
NPC	NCOA1	PTV	08C76185	8
NPC	LDB1	PTV	DEASD_0204_001	24
NPC	OAF	Missense	AC02-1140-01	12
NPC	SLC6A1	Missense	242-08-110053	16
NPC	TBR1	Missense	DEASD_1047_001	14
NPC	AP2S1	Missense	11098.p1	13
NPC	SYNGAP1	Missense	14001.p1	12
NPC	RNF19A	Missense	G01-GEA-311-HI	15
NPC	WDR81	Missense	UK10K_SKUSE5080165	13
