# Supplementary material for: De novo missense variants disrupting protein–protein interactions affect risk for autism through gene co-expression and protein networks in neuronal cell types
Source: Mol Autism. 2020 Oct 8;11:76. doi: 10.1186/s13229-020-00386-7 (PMC7545940; doi:10.1186/s13229-020-00386-7)
Supplement: Supplementary file 6 — Additional file 6: Table 5. Gene ontology (GO) enrichment results of CTS-DAWN genes (.xlsx). GOterms enriched for CTS-DAWN genes (significant after multiple testing correction) are listed. [file 13229_2020_386_MOESM6_ESM.xlsx]

## Sheet: ExN-DAWN
Analysis Type:	PANTHER Overrepresentation Test (Released 20190711)
Annotation Version and Release Date:	GO Ontology database Released 2019-07-03
Analyzed List:	ExN_DAWN (Homo sapiens)
Reference List:	ExN_DAWN_ref (Homo sapiens)
Test Type:	BINOMIAL
Correction:	BONFERRONI
Bonferroni count:	3128
GO	FoldEnrichment	P-value
covalent chromatin modification (GO:0016569)	2.68	0.00063
histone modification (GO:0016570)	2.6	0.00287
modulation of chemical synaptic transmission (GO:0050804)	2.52	1.55e-05
regulation of trans-synaptic signaling (GO:0099177)	2.52	1.55e-05
chemical synaptic transmission (GO:0007268)	2.48	0.000309
anterograde trans-synaptic signaling (GO:0098916)	2.48	0.000309
synapse organization (GO:0050808)	2.34	0.0101
regulation of cell morphogenesis involved in differentiation (GO:0010769)	2.27	0.0253
regulation of membrane potential (GO:0042391)	2.22	0.0168
regulation of ion transport (GO:0043269)	2.21	0.000411
cellular response to organonitrogen compound (GO:0071417)	2.21	0.026
cellular response to nitrogen compound (GO:1901699)	2.11	0.0393
regulation of cell morphogenesis (GO:0022604)	2.04	0.0236
positive regulation of nervous system development (GO:0051962)	2.03	0.0357
chromatin organization (GO:0006325)	2.02	0.0117
regulation of neuron projection development (GO:0010975)	2.02	0.00932
negative regulation of transcription by RNA polymerase II (GO:0000122)	1.99	0.00346
regulation of neuron differentiation (GO:0045664)	1.99	0.00174
neuron projection morphogenesis (GO:0048812)	1.98	0.0255
plasma membrane bounded cell projection morphogenesis (GO:0120039)	1.98	0.0255
cell morphogenesis (GO:0000902)	1.97	0.00316
cell projection morphogenesis (GO:0048858)	1.97	0.0306
neuron development (GO:0048666)	1.97	7.33e-05
neuron differentiation (GO:0030182)	1.9	5.59e-05
regulation of neurogenesis (GO:0050767)	1.9	0.00133
neuron projection development (GO:0031175)	1.89	0.00537
regulation of plasma membrane bounded cell projection organization (GO:0120035)	1.87	0.0249
regulation of cell development (GO:0060284)	1.87	0.00102
positive regulation of transcription by RNA polymerase II (GO:0045944)	1.87	0.00702
regulation of cell projection organization (GO:0031344)	1.86	0.0293
regulation of nervous system development (GO:0051960)	1.86	0.000951
cellular component morphogenesis (GO:0032989)	1.85	0.0104
chromosome organization (GO:0051276)	1.85	0.0104
central nervous system development (GO:0007417)	1.85	0.00386
cell-cell signaling (GO:0007267)	1.84	0.00533
negative regulation of transcription, DNA-templated (GO:0045892)	1.81	0.00314
negative regulation of RNA biosynthetic process (GO:1902679)	1.78	0.00535
negative regulation of nucleic acid-templated transcription (GO:1903507)	1.78	0.00535
cell development (GO:0048468)	1.77	2.32e-05
negative regulation of cellular macromolecule biosynthetic process (GO:2000113)	1.77	0.00208
generation of neurons (GO:0048699)	1.76	3.97e-06
system process (GO:0003008)	1.76	0.00662
negative regulation of cellular biosynthetic process (GO:0031327)	1.75	0.00135
negative regulation of RNA metabolic process (GO:0051253)	1.75	0.00408
negative regulation of nucleobase-containing compound metabolic process (GO:0045934)	1.74	0.00215
neurogenesis (GO:0022008)	1.74	5.32e-06
regulation of transport (GO:0051049)	1.73	0.000248
positive regulation of transcription, DNA-templated (GO:0045893)	1.73	0.00859
negative regulation of macromolecule biosynthetic process (GO:0010558)	1.72	0.00456
negative regulation of biosynthetic process (GO:0009890)	1.71	0.00318
positive regulation of nucleic acid-templated transcription (GO:1903508)	1.71	0.00953
positive regulation of RNA metabolic process (GO:0051254)	1.7	0.00333
positive regulation of nucleobase-containing compound metabolic process (GO:0045935)	1.7	0.00125
positive regulation of RNA biosynthetic process (GO:1902680)	1.7	0.0109
nervous system development (GO:0007399)	1.66	6.01e-08
plasma membrane bounded cell projection organization (GO:0120036)	1.64	0.0445
positive regulation of gene expression (GO:0010628)	1.62	0.00469
positive regulation of macromolecule biosynthetic process (GO:0010557)	1.59	0.0475
regulation of cell differentiation (GO:0045595)	1.57	0.0245
negative regulation of nitrogen compound metabolic process (GO:0051172)	1.53	0.00577
regulation of localization (GO:0032879)	1.53	0.00132
regulation of multicellular organismal process (GO:0051239)	1.52	0.000444
cell differentiation (GO:0030154)	1.52	9.15e-06
cellular developmental process (GO:0048869)	1.5	1.37e-05
negative regulation of cellular metabolic process (GO:0031324)	1.5	0.00987
system development (GO:0048731)	1.49	1.82e-07
regulation of biological quality (GO:0065008)	1.46	4.12e-05
multicellular organism development (GO:0007275)	1.46	1.39e-07
animal organ development (GO:0048513)	1.46	0.022
regulation of developmental process (GO:0050793)	1.46	0.0417
positive regulation of cellular metabolic process (GO:0031325)	1.46	0.00531
positive regulation of nitrogen compound metabolic process (GO:0051173)	1.46	0.00849
anatomical structure development (GO:0048856)	1.44	1.11e-07
positive regulation of macromolecule metabolic process (GO:0010604)	1.44	0.00678
positive regulation of metabolic process (GO:0009893)	1.43	0.00414
regulation of cellular component organization (GO:0051128)	1.43	0.0284
regulation of signaling (GO:0023051)	1.41	0.00772
regulation of transcription, DNA-templated (GO:0006355)	1.4	0.0364
multicellular organismal process (GO:0032501)	1.4	3.45e-08
developmental process (GO:0032502)	1.38	4.96e-06
regulation of cell communication (GO:0010646)	1.38	0.0467
positive regulation of cellular process (GO:0048522)	1.38	5.32e-05
regulation of RNA metabolic process (GO:0051252)	1.37	0.0496
regulation of nucleobase-containing compound metabolic process (GO:0019219)	1.36	0.0244
positive regulation of biological process (GO:0048518)	1.33	0.000137
cellular component organization (GO:0016043)	1.31	0.000503
cellular component organization or biogenesis (GO:0071840)	1.27	0.00604
regulation of cellular process (GO:0050794)	1.21	4.99e-06
regulation of biological process (GO:0050789)	1.18	4.69e-05
biological regulation (GO:0065007)	1.17	3.93e-06

## Sheet: InN-DAWN
Analysis Type:	PANTHER Overrepresentation Test (Released 20190711)
Annotation Version and Release Date:	GO Ontology database Released 2019-07-03
Analyzed List:	InN_DAWN (Homo sapiens)
Reference List:	InN_DAWN_ref (Homo sapiens)
Test Type:	BINOMIAL
Correction:	BONFERRONI
Bonferroni count:	3140
GO	FoldEnrichment	P-value
synapse organization (GO:0050808)	2.67	0.000478
axonogenesis (GO:0007409)	2.41	0.00183
cell morphogenesis involved in neuron differentiation (GO:0048667)	2.35	0.000648
axon development (GO:0061564)	2.29	0.0032
regulation of membrane potential (GO:0042391)	2.26	0.015
neuron projection morphogenesis (GO:0048812)	2.22	0.00169
cell projection morphogenesis (GO:0048858)	2.2	0.00211
regulation of ion transmembrane transport (GO:0034765)	2.18	0.019
modulation of chemical synaptic transmission (GO:0050804)	2.1	0.00931
regulation of trans-synaptic signaling (GO:0099177)	2.1	0.00931
regulation of transmembrane transport (GO:0034762)	2.08	0.034
cellular component morphogenesis (GO:0032989)	2.05	0.00088
neuron development (GO:0048666)	2.03	9.97e-05
regulation of neuron projection development (GO:0010975)	2.02	0.0197
regulation of ion transport (GO:0043269)	2	0.015
neuron projection development (GO:0031175)	1.96	0.00519
regulation of neuron differentiation (GO:0045664)	1.94	0.0074
animal organ morphogenesis (GO:0009887)	1.94	0.0186
neuron differentiation (GO:0030182)	1.93	7.05e-05
movement of cell or subcellular component (GO:0006928)	1.87	0.000279
plasma membrane bounded cell projection organization (GO:0120036)	1.87	0.001
regulation of nervous system development (GO:0051960)	1.87	0.00127
regulation of neurogenesis (GO:0050767)	1.86	0.0071
regulation of plasma membrane bounded cell projection organization (GO:0120035)	1.85	0.0447
positive regulation of transcription by RNA polymerase II (GO:0045944)	1.84	0.0042
cell projection organization (GO:0030030)	1.82	0.00263
cell development (GO:0048468)	1.81	1.46e-05
regulation of cell development (GO:0060284)	1.8	0.0135
negative regulation of transcription, DNA-templated (GO:0045892)	1.77	0.0246
generation of neurons (GO:0048699)	1.76	1.75e-05
positive regulation of transcription, DNA-templated (GO:0045893)	1.76	0.00152
positive regulation of RNA metabolic process (GO:0051254)	1.75	0.000442
negative regulation of RNA biosynthetic process (GO:1902679)	1.75	0.0302
negative regulation of nucleic acid-templated transcription (GO:1903507)	1.75	0.0302
positive regulation of RNA biosynthetic process (GO:1902680)	1.72	0.00285
positive regulation of nucleic acid-templated transcription (GO:1903508)	1.72	0.00285
negative regulation of RNA metabolic process (GO:0051253)	1.72	0.0226
positive regulation of nucleobase-containing compound metabolic process (GO:0045935)	1.7	0.000643
negative regulation of nucleobase-containing compound metabolic process (GO:0045934)	1.7	0.0158
neurogenesis (GO:0022008)	1.69	0.000108
regulation of multicellular organismal development (GO:2000026)	1.69	0.000155
system process (GO:0003008)	1.68	0.0372
tissue development (GO:0009888)	1.67	0.0424
nervous system development (GO:0007399)	1.66	1.72e-07
positive regulation of multicellular organismal process (GO:0051240)	1.65	0.0158
positive regulation of gene expression (GO:0010628)	1.65	0.0016
anatomical structure morphogenesis (GO:0009653)	1.65	0.000522
regulation of multicellular organismal process (GO:0051239)	1.64	5.28e-07
regulation of developmental process (GO:0050793)	1.62	5.8e-05
regulation of cell differentiation (GO:0045595)	1.62	0.00846
regulation of transport (GO:0051049)	1.57	0.028
positive regulation of cellular biosynthetic process (GO:0031328)	1.55	0.049
positive regulation of biosynthetic process (GO:0009891)	1.55	0.0493
cell differentiation (GO:0030154)	1.54	4.95e-06
cellular developmental process (GO:0048869)	1.54	3.64e-06
system development (GO:0048731)	1.53	8.92e-09
animal organ development (GO:0048513)	1.51	0.00188
positive regulation of nitrogen compound metabolic process (GO:0051173)	1.49	0.00323
negative regulation of cellular metabolic process (GO:0031324)	1.49	0.0256
regulation of localization (GO:0032879)	1.49	0.00643
multicellular organism development (GO:0007275)	1.48	2.99e-08
positive regulation of macromolecule metabolic process (GO:0010604)	1.46	0.00505
positive regulation of cellular metabolic process (GO:0031325)	1.45	0.012
anatomical structure development (GO:0048856)	1.44	1.78e-07
positive regulation of metabolic process (GO:0009893)	1.42	0.0117
developmental process (GO:0032502)	1.42	4.03e-07
multicellular organismal process (GO:0032501)	1.41	1.78e-08
regulation of biological quality (GO:0065008)	1.37	0.00947
positive regulation of cellular process (GO:0048522)	1.37	0.000194
positive regulation of biological process (GO:0048518)	1.32	0.000708
negative regulation of cellular process (GO:0048523)	1.32	0.0335
cellular component organization (GO:0016043)	1.28	0.0222
regulation of cellular process (GO:0050794)	1.18	0.000678
regulation of biological process (GO:0050789)	1.17	0.00046
biological regulation (GO:0065007)	1.16	0.000203

## Sheet: NPC-DAWN
Analysis Type:	PANTHER Overrepresentation Test (Released 20190711)
Annotation Version and Release Date:	GO Ontology database Released 2019-07-03
Analyzed List:	NPC_DAWN (Homo sapiens)
Reference List:	NPC_DAWN_ref (Homo sapiens)
Test Type:	BINOMIAL
Correction:	BONFERRONI
Bonferroni count:	2407
GO	FoldEnrichment	P-value
limbic system development (GO:0021761)	4.54	0.0202
synapse organization (GO:0050808)	2.97	0.0287
regulation of ion transmembrane transport (GO:0034765)	2.92	0.00222
learning or memory (GO:0007611)	2.91	0.0155
behavior (GO:0007610)	2.85	5.18e-05
regulation of membrane potential (GO:0042391)	2.76	0.00966
cognition (GO:0050890)	2.73	0.0409
modulation of chemical synaptic transmission (GO:0050804)	2.51	0.00344
regulation of trans-synaptic signaling (GO:0099177)	2.48	0.00451
nervous system process (GO:0050877)	2.2	0.0165
brain development (GO:0007420)	2.18	0.0259
head development (GO:0060322)	2.15	0.0201
neuron development (GO:0048666)	2.12	0.00231
neuron differentiation (GO:0030182)	2.09	0.000311
central nervous system development (GO:0007417)	2.07	0.00891
neuron projection development (GO:0031175)	2.07	0.046
negative regulation of transcription by RNA polymerase II (GO:0000122)	2.05	0.0274
cell-cell signaling (GO:0007267)	2.03	0.0261
negative regulation of RNA metabolic process (GO:0051253)	1.97	0.00172
negative regulation of RNA biosynthetic process (GO:1902679)	1.96	0.0057
negative regulation of nucleic acid-templated transcription (GO:1903507)	1.96	0.0057
negative regulation of transcription, DNA-templated (GO:0045892)	1.95	0.00731
generation of neurons (GO:0048699)	1.92	7.53e-05
system process (GO:0003008)	1.89	0.0177
negative regulation of nucleobase-containing compound metabolic process (GO:0045934)	1.89	0.00363
neurogenesis (GO:0022008)	1.85	0.000235
cell development (GO:0048468)	1.84	0.00151
nervous system development (GO:0007399)	1.84	1.46e-06
negative regulation of cellular macromolecule biosynthetic process (GO:2000113)	1.82	0.0345
positive regulation of transcription, DNA-templated (GO:0045893)	1.82	0.0083
negative regulation of macromolecule biosynthetic process (GO:0010558)	1.81	0.0316
negative regulation of cellular biosynthetic process (GO:0031327)	1.79	0.0432
positive regulation of gene expression (GO:0010628)	1.74	0.00337
regulation of cell differentiation (GO:0045595)	1.69	0.0246
regulation of multicellular organismal development (GO:2000026)	1.68	0.00745
negative regulation of nitrogen compound metabolic process (GO:0051172)	1.64	0.012
animal organ development (GO:0048513)	1.64	0.00303
multicellular organism development (GO:0007275)	1.64	1.04e-08
negative regulation of cellular metabolic process (GO:0031324)	1.63	0.00836
system development (GO:0048731)	1.63	7.72e-07
regulation of localization (GO:0032879)	1.61	0.0086
cell differentiation (GO:0030154)	1.61	8.46e-05
regulation of multicellular organismal process (GO:0051239)	1.59	0.00106
regulation of developmental process (GO:0050793)	1.59	0.00765
cellular developmental process (GO:0048869)	1.59	0.000143
anatomical structure development (GO:0048856)	1.57	7.51e-08
negative regulation of macromolecule metabolic process (GO:0010605)	1.56	0.0339
negative regulation of metabolic process (GO:0009892)	1.53	0.0423
multicellular organismal process (GO:0032501)	1.49	1.85e-07
developmental process (GO:0032502)	1.49	4.37e-06
regulation of biological quality (GO:0065008)	1.48	0.00406
negative regulation of cellular process (GO:0048523)	1.43	0.0025
negative regulation of biological process (GO:0048519)	1.36	0.0331
cellular component organization (GO:0016043)	1.32	0.0432
regulation of biological process (GO:0050789)	1.18	0.00805
biological regulation (GO:0065007)	1.16	0.00759
