# Supplementary material for: De novo missense variants disrupting protein–protein interactions affect risk for autism through gene co-expression and protein networks in neuronal cell types
Source: Mol Autism. 2020 Oct 8;11:76. doi: 10.1186/s13229-020-00386-7 (PMC7545940; doi:10.1186/s13229-020-00386-7)
Supplement: Supplementary file 7 — Additional file 7: Table 6. CTSu-TADA gene co-expression in GER and NC (.xlsx). GER- and NC-enrichedCTSu genes together with the corresponding co-expressed GER/NC-TADA genes are listed. [file 13229_2020_386_MOESM7_ESM.xlsx]

## Sheet: ExNu-DAWN
Gene	CoexpGER	CoexpNC	NumGER	NumNC	Direction	FoldEnrichment	P-value
AGAP2		STXBP1,SLC6A1,KCNMA1,KCNQ3,SYNGAP1,ANK2,GABRB2,SHANK2,SCN2A	0	9	NC	3.41667	1.57607e-05
SYNJ1	VEZF1	STXBP1,SLC6A1,KCNQ3,NRXN1,KCNMA1,SYNGAP1,SCN2A,GABRB2,SHANK2	1	9	NC	3.075	0.000116091
MAP2	VEZF1	STXBP1,GRIA2,KCNQ3,KCNMA1,SYNGAP1,GABRB3,SHANK3,SHANK2	1	8	NC	3.03704	0.000358557
MYO16	CELF4,DEAF1	STXBP1,KCNMA1,NRXN1,KCNQ3,SYNGAP1,ANK2,GABRB2,SHANK2,SCN2A	2	9	NC	2.79545	0.000470919
JAKMIP1	MYT1L,EIF3G	GRIN2B,KCNQ3,NRXN1,KCNMA1,SYNGAP1,ANK2,GABRB2,STXBP1,SCN2A	2	9	NC	2.79545	0.000470919
FBLN1		STXBP1,SLC6A1,KCNMA1,SYNGAP1,GABRB2,SHANK3	0	6	NC	3.41667	0.000628614
DLGAP3	CELF4	STXBP1,KCNMA1,KCNQ3,SYNGAP1,SCN2A,PPP1R9B,SHANK2	1	7	NC	2.98958	0.00109493
NPTN	VEZF1	KCNQ3,NRXN1,KCNMA1,STXBP1,SCN2A,GABRB2,SHANK2	1	7	NC	2.98958	0.00109493
RAPGEFL1		SYNGAP1,LRRC4C,GABRB2,SCN2A,SHANK2	0	5	NC	3.41667	0.00214777
DUSP7		SYNGAP1,LRRC4C,GABRB2,NRXN1,KCNMA1	0	5	NC	3.41667	0.00214777
KIF27	SIN3A	KCNMA1,NRXN1,ANK2,GABRB2,SHANK2,SCN2A	1	6	NC	2.92857	0.00329639
NRG1	VEZF1	KCNMA1,NRXN1,STXBP1,SCN2A,GABRB2,SHANK2	1	6	NC	2.92857	0.00329639
CACNA2D1	DEAF1	SCN2A,NRXN1,STXBP1,ANK2,GABRB2,SHANK2	1	6	NC	2.92857	0.00329639
NRXN3	CELF4,VEZF1	KCNQ3,KCNMA1,STXBP1,SCN2A,GABRB2,GABRB3,SHANK2	2	7	NC	2.65741	0.00367225
ATP1B1	CELF4,DEAF1	STXBP1,KCNMA1,KCNQ3,SYNGAP1,SCN2A,GABRB2,SHANK2	2	7	NC	2.65741	0.00367225
PRMT8	PHF2,VEZF1	STXBP1,KCNQ3,KCNMA1,SYNGAP1,SCN2A,GABRB2,SHANK2	2	7	NC	2.65741	0.00367225
ARHGAP20		SYNGAP1,LRRC4C,GABRB2,NRXN1	0	4	NC	3.41667	0.0073382
SORBS3		STXBP1,GABRB2,KCNMA1,SHANK2	0	4	NC	3.41667	0.0073382
PELI2		SYNGAP1,LRRC4C,GABRB2,KCNMA1	0	4	NC	3.41667	0.0073382
XKR4	MYT1L,TRIP12,CELF4,DEAF1	KCNQ3,NRXN1,KCNMA1,STXBP1,ANK2,GABRB2,SHANK2,SCN2A	4	8	NC	2.27778	0.00806293
RPGRIP1	EIF3G	SYNGAP1,ANK2,SLC6A1,GABRB2,LRRC4C	1	5	NC	2.84722	0.00974352
GRIK1	DEAF1	STXBP1,SCN2A,GABRB2,KCNMA1,SHANK2	1	5	NC	2.84722	0.00974352
APH1A	VEZF1	SYNGAP1,STXBP1,GABRB2,KCNMA1,SHANK2	1	5	NC	2.84722	0.00974352
SRCIN1	CELF4,DEAF1	KCNMA1,STXBP1,SCN2A,GABRB2,GABRB3,SHANK2	2	6	NC	2.5625	0.00990077
GATSL3	CELF4,DEAF1	KCNMA1,STXBP1,SCN2A,GABRB2,GABRB3,SHANK2	2	6	NC	2.5625	0.00990077
CDH8	CELF4,DEAF1	STXBP1,KCNMA1,SYNGAP1,SCN2A,GABRB2,SHANK2	2	6	NC	2.5625	0.00990077
CRTAC1	PHF2,SIN3A	KCNMA1,NRXN1,STXBP1,SCN2A,GABRB2,SHANK2	2	6	NC	2.5625	0.00990077
SP3	PHF2,VEZF1,SIN3A	STXBP1,KCNMA1,SYNGAP1,SCN2A,GABRB2,SHANK2	3	6	NC	2.27778	0.0223578
SYT1	TRIP12,CELF4,VEZF1	KCNQ3,KCNMA1,STXBP1,SCN2A,GABRB3,SHANK2	3	6	NC	2.27778	0.0223578
PGM2L1	TRIP12,CELF4,VEZF1	KCNQ3,KCNMA1,STXBP1,SCN2A,GABRB3,SHANK2	3	6	NC	2.27778	0.0223578
PRPF40A	PHF2,VEZF1,SIN3A	STXBP1,KCNMA1,SYNGAP1,SCN2A,GABRB2,SHANK2	3	6	NC	2.27778	0.0223578
HOOK1	TRIP12,CELF4,VEZF1	KCNQ3,KCNMA1,STXBP1,SCN2A,GABRB3,SHANK2	3	6	NC	2.27778	0.0223578
NBEAL1	KMT2C,PHF2,VEZF1	STXBP1,KCNMA1,SYNGAP1,SCN2A,GABRB2,SHANK2	3	6	NC	2.27778	0.0223578
GAS7		GRIA2,GRIN2B,SYNGAP1	0	3	NC	3.41667	0.0250722
PEX5L		SYNGAP1,SLC6A1,LRRC4C	0	3	NC	3.41667	0.0250722
ZBTB40		GABRB2,KCNMA1,NRXN1	0	3	NC	3.41667	0.0250722
RFC5		STXBP1,SYNGAP1,GABRB2	0	3	NC	3.41667	0.0250722
SV2B	PHF2,DEAF1	DSCAM,SCN2A,GABRB2,KCNMA1,SHANK2	2	5	NC	2.44048	0.0258614
GABBR2	ASXL3,CELF4	SYNGAP1,STXBP1,SCN2A,KCNMA1,SHANK2	2	5	NC	2.44048	0.0258614
ZNF112	PHF2	SCN2A,GABRB2,KCNMA1,SHANK2	1	4	NC	2.73333	0.0280999
RFX2	FOXP1	ANK2,GABRB2,LRRC4C,NRXN1	1	4	NC	2.73333	0.0280999
EPHA5	BCL11A	GRIA2,STXBP1,GABRB3,KCNQ3	1	4	NC	2.73333	0.0280999
MAGI2	EIF3G	SYNGAP1,SLC6A1,LRRC4C,NRXN1	1	4	NC	2.73333	0.0280999
SMAP2	VEZF1	SYNGAP1,GRIA2,KCNQ3,STXBP1	1	4	NC	2.73333	0.0280999
SMARCAD1	KMT2C,PHF12,MED13L,CHD8,POGZ,LDB1,VEZF1,KDM6B,PHF2,KDM5B		10	0	GER	1.41379	0.0404843
ATP1A3	MYT1L,TRIP12,CELF4	STXBP1,SCN2A,GABRB3,KCNQ3,SHANK2	3	5	NC	2.13542	0.0524623
DLGAP1	TBR1,VEZF1	SYNGAP1,STXBP1,GABRB2,KCNMA1	2	4	NC	2.27778	0.0648128
NOC3L	CELF4,DEAF1	SCN2A,GABRB2,KCNMA1,SHANK2	2	4	NC	2.27778	0.0648128
CPSF7	ADNP,PHF12,KMT2E,POGZ,LDB1,VEZF1,KDM6B,SETD5,CREBBP		9	0	GER	1.41379	0.0666704
KIAA1551	KMT2C,CHD2,PHF12,MED13L,POGZ,LDB1,VEZF1,KDM6B,PHF2		9	0	GER	1.41379	0.0666704
POSTN	PHF2	DSCAM,SCN2A,SHANK2	1	3	NC	2.5625	0.0782741
PTPRT	FOXP1	LRRC4C,ANK2,NRXN1	1	3	NC	2.5625	0.0782741
TRIM37	VEZF1	STXBP1,SHANK2,KCNQ3	1	3	NC	2.5625	0.0782741
ZNF487	FOXP1	LRRC4C,ANK2,NRXN1	1	3	NC	2.5625	0.0782741
TMEM132B		SYNGAP1,LRRC4C	0	2	NC	3.41667	0.0856633
RAPGEF2		SYNGAP1,SLC6A1	0	2	NC	3.41667	0.0856633
BAI3		GRIA2,KCNQ3	0	2	NC	3.41667	0.0856633
ZSWIM5	PHF12,CHD8,VEZF1,KDM6B,PHF2,KDM5B,SIN3A		7	0	GER	1.41379	0.114434
KDM5A	KMT2C,LDB1,PHF2,VEZF1	STXBP1,SCN2A,GABRB2,KCNMA1,SHANK2	4	5	NC	1.89815	0.134406
RUFY3	MYT1L,CELF4	SCN2A,GABRB3,SHANK2	2	3	NC	2.05	0.153535
PLEKHB2	TRIP12,VEZF1	GABRB3,KCNQ3,SHANK2	2	3	NC	2.05	0.153535
CTCF	ADNP,PHF12,LDB1,KDM6B,PHF2,CREBBP		6	0	GER	1.41379	0.190036
TFAP4	SATB1	SLC6A1,SHANK3	1	2	NC	2.27778	0.206846
KCNB1	VEZF1	SYNGAP1,KCNMA1	1	2	NC	2.27778	0.206846
GOT2	CELF4	GABRB3,CACNA1E	1	2	NC	2.27778	0.206846
CA10		KCNQ3	0	1	NC	3.41667	0.292683
ORC1		SYNGAP1	0	1	NC	3.41667	0.292683
MPP6		LRRC4C	0	1	NC	3.41667	0.292683
UNG	KDM5B,PHF2,VEZF1,PHF12,SIN3A	SCN2A,GABRB2,KCNMA1,SHANK2	5	4	NC	1.51852	0.298099
PHACTR4	KMT2C,CHD2,PHF12,KMT2E,POGZ,VEZF1,KDM6B,SETD5,CREBBP	PTEN	9	1	GER	1.27241	0.299042
ILF3	SATB1,VEZF1,PHF12,KDM6B		4	0	GER	1.41379	0.328572
PBRM1	PHF2,VEZF1,PHF12,KDM6B		4	0	GER	1.41379	0.328572
ACLY	CHD8,PHF2,KDM5B,PHF12,KDM6B		5	0	GER	1.41379	0.330575
MAML2	KMT2C,PHF2,VEZF1,KDM5B	GABRB2,KCNMA1,SHANK2	4	3	NC	1.46429	0.424963
IGF1R	KMT2C,PHF12,LDB1,VEZF1,KDM6B,TRIP12,PHF2	SHANK2	7	1	GER	1.23707	0.451072
AKAP9	KMT2C,CHD2,PHF12,POGZ,LDB1,VEZF1,KDM6B,SETD5	PTEN	8	1	GER	1.2567	0.463125
VRK1	FOXP1	LRRC4C	1	1	NC	1.70833	0.499703
CNTNAP4	CELF4	CACNA2D3	1	1	NC	1.70833	0.499703
USP46	TCF4	LRRC4C	1	1	NC	1.70833	0.499703
MAF1	VEZF1	KCNQ3	1	1	NC	1.70833	0.499703
KIAA1958	VEZF1	SYNGAP1	1	1	NC	1.70833	0.499703
FEZF2	RORB,SATB1,TBR1		3	0	GER	1.41379	0.560714
SLTM	POGZ,SETD5,KMT2E		3	0	GER	1.41379	0.560714
CAMK1G	TBR1,VEZF1	SYNGAP1,SHANK3	2	2	NC	1.70833	0.585714
SV2A	TRIP12,CELF4	GABRB3,CACNA1E	2	2	NC	1.70833	0.585714
TRPM2	VEZF1,PHF12,KDM6B	GRIA2,GABRB3	3	2	NC	1.36667	0.633711
ZBTB5	KDM5B,PHF2,VEZF1,PHF12,KDM6B	KCNMA1	5	1	GER	1.17816	0.67838
BCL9	ADNP,PHF12,LDB1,KDM6B,PHF2,CREBBP	PRR12	6	1	GER	1.21182	0.681518
HRH3	SATB1		1	0	GER	1.41379	1
H3F3A	NACC1		1	0	GER	1.41379	1
ECE1	NACC1		1	0	GER	1.41379	1
KIF2A	TCF20		1	0	GER	1.41379	1
PCGF5	NACC1,MKX		2	0	GER	1.41379	1
ACTN2	TCF4,DNMT3A	LRRC4C	2	1	NC	1.13889	1
UBXN7	VEZF1,KDM6B	KCNMA1	2	1	NC	1.13889	1
CIT	TRIP12,CELF4	SHANK2	2	1	NC	1.13889	1
MAL	CTNNB1		1	0	GER	1.41379	1
DCC	TCF4		1	0	GER	1.41379	1
PER2	MKX		1	0	GER	1.41379	1
TRA2A	POGZ		1	0	GER	1.41379	1
TRPV2	SATB1,VEZF1,PHF12,KDM6B	KCNMA1	4	1	GER	1.13103	1
FERMT2	NCOA1		1	0	GER	1.41379	1
PIK3C2B	TCF20		1	0	GER	1.41379	1
SAMD14	RFX3		1	0	GER	1.41379	1
RANBP2	NACC1		1	0	GER	1.41379	1
HEXIM1	NACC1,MKX		2	0	GER	1.41379	1
IL16	RORB		1	0	GER	1.41379	1
TNPO3	SMARCC2,KDM5B		2	0	GER	1.41379	1
TCHH	TCF4,DNMT3A	LRRC4C	2	1	NC	1.13889	1
SLIT1	RORB		1	0	GER	1.41379	1
ZNF608	POGZ,SETD5	PTEN	2	1	NC	1.13889	1
BAZ1B	KMT2C,CHD2,PHF12,LDB1,VEZF1,KDM6B,PHF2	KCNMA1,SHANK2	7	2	GER	1.09962	1
NUMA1	VEZF1		1	0	GER	1.41379	1
MYO9B	POGZ,SETD5		2	0	GER	1.41379	1
KCNS3	NACC1		1	0	GER	1.41379	1
ABCA7	TCF4		1	0	GER	1.41379	1
RAD52	POGZ		1	0	GER	1.41379	1
PEG3	TCF4		1	0	GER	1.41379	1
DNAH10	POGZ,VEZF1		2	0	GER	1.41379	1
PLEKHG5	FOXP1		1	0	GER	1.41379	1

## Sheet: InNu-DAWN
Gene	CoexpGER	CoexpNC	NumGER	NumNC	Direction	FoldEnrichment	P-value
RAB3GAP1		GRIN2B,SLC6A1,GRIA2,LRRC4C,SYNGAP1,SHANK3,STXBP1	0	7	NC	3.41667	0.000183985
NDRG3	VEZF1	GRIN2B,SLC6A1,GRIA2,LRRC4C,SYNGAP1,GABRB2,SHANK3,STXBP1	1	8	NC	3.03704	0.000358557
SCAMP2	CELF4,VEZF1	STXBP1,KCNQ3,KCNMA1,GRIN2B,SCN2A,CACNA2D3,GABRB2,GABRB3,SHANK2	2	9	NC	2.79545	0.000470919
RIMBP2	PHF2,VEZF1,SATB1	STXBP1,SLC6A1,GRIA2,LRRC4C,KCNMA1,SYNGAP1,KCNQ3,GABRB2,SHANK2,SCN2A	3	10	NC	2.62821	0.00052329
PLXNB1	PHF2,BCL11A,VEZF1,SATB1	STXBP1,SLC6A1,GRIA2,KCNMA1,KCNQ3,SYNGAP1,LRRC4C,GABRB2,SHANK2	4	9	NC	2.36538	0.00334387
SCN3B	CELF4,VEZF1	KCNQ3,KCNMA1,GRIN2B,SCN2A,GABRB2,GABRB3,SHANK2	2	7	NC	2.65741	0.00367225
SLC12A5	CELF4,VEZF1	KCNQ3,KCNMA1,STXBP1,SCN2A,GABRB2,GABRB3,SHANK2	2	7	NC	2.65741	0.00367225
USP39		STXBP1,SYNGAP1,SLC6A1,LRRC4C	0	4	NC	3.41667	0.0073382
REEP5	PHF2,VEZF1,KDM5B,SIN3A	STXBP1,LRRC4C,KCNQ3,KCNMA1,SYNGAP1,SCN2A,GABRB2,SHANK2	4	8	NC	2.27778	0.00806293
GABRG3	SATB1,BCL11A,VEZF1,PHF12	GRIA2,KCNQ3,KCNMA1,SYNGAP1,GABRB2,GABRB3,SHANK2	4	7	NC	2.17424	0.0188119
DYNLRB2	BCL11A,VEZF1,SIN3A	SLC6A1,KCNQ3,KCNMA1,SCN2A,GABRB2,SHANK2	3	6	NC	2.27778	0.0223578
GLYR1		SYNGAP1,SLC6A1,LRRC4C	0	3	NC	3.41667	0.0250722
IGFN1	MYT1L,PHF2,BCL11A,VEZF1,SIN3A	GRIA2,KCNQ3,KCNMA1,SYNGAP1,SCN2A,GABRB2,GABRB3,SHANK2	5	8	NC	2.10256	0.0267048
MARK1	CELF4	STXBP1,ANK2,SCN2A,SHANK2	1	4	NC	2.73333	0.0280999
CHRD	PHF12,VEZF1,SATB1,PHF2,KDM5B,SIN3A	STXBP1,LRRC4C,KCNMA1,KCNQ3,SYNGAP1,GABRB2,SHANK3,SHANK2	6	8	NC	1.95238	0.0350298
ABCA1	KMT2C,CELF4,PHF2,VEZF1,SIN3A	LRRC4C,KCNQ3,KCNMA1,SCN2A,GABRB2,GABRB3,SHANK2	5	7	NC	1.99306	0.0495413
CACNA1I	PHF2,KDM5B	SYNGAP1,STXBP1,LRRC4C,GABRB2	2	4	NC	2.27778	0.0648128
CRHR1	LDB1,CELF4	SCN2A,GABRB2,KCNMA1,SHANK2	2	4	NC	2.27778	0.0648128
C5	KDM5B,VEZF1,SATB1,SIN3A	SLC6A1,KCNQ3,KCNMA1,SYNGAP1,GABRB2,SHANK2	4	6	NC	2.05	0.0735258
HPS5	VEZF1	GABRB2,GABRB3,KCNQ3	1	3	NC	2.5625	0.0782741
TMEM231		STXBP1,SLC6A1	0	2	NC	3.41667	0.0856633
GAPVD1	CHD2,PHF12,CHD8,POGZ,VEZF1,KDM6B,SETD5		7	0	GER	1.41379	0.114434
HIF1A	PHF12,CHD8,TBR1,VEZF1,KDM6B,PHF2,KDM5B,SIN3A		8	0	GER	1.41379	0.115111
UNC13C	LDB1,BCL11A,VEZF1,SATB1	GABRB2,GABRB3,KCNQ3,SHANK2,KCNMA1	4	5	NC	1.89815	0.134406
STMN2	CELF4,DEAF1	ANK2,SCN2A,SHANK2	2	3	NC	2.05	0.153535
GRIN2A	PHF12,TBR1,VEZF1,SATB1,KDM6B,PHF2,KDM5B,MKX	LRRC4C,GRIA2,KCNQ3,KCNMA1,SYNGAP1,GABRB2,SHANK3	8	7	NC	1.59444	0.157717
MGA	KMT2C,TRIP12,LDB1,CELF4,VEZF1	SCN2A,GABRB3,KCNQ3,SHANK2,KCNMA1	5	5	NC	1.70833	0.169346
LSS	MKX,SATB1,VEZF1,PHF12,KDM6B	GRIA2,SYNGAP1,GABRB2,SHANK3,KCNQ3	5	5	NC	1.70833	0.169346
ZNF462	CHD2,PHF12,CHD8,PHF21A,TBR1,POGZ,LDB1,VEZF1,SATB1,KDM6B,MKX,PHF2,KDM5B,SIN3A	GABRB2,KCNQ3	14	2	GER	1.23707	0.175818
KDM4A	PHF12,CHD8,TBR1,POGZ,LDB1,VEZF1,KDM6B,PHF2,KDM5B,SIN3A	PRR12	10	1	GER	1.28527	0.193307
PTH1R	PHF12,PHF21A,LDB1,VEZF1,SATB1,KDM6B,MKX,PHF2,KDM5B,SIN3A	GABRB2	10	1	GER	1.28527	0.193307
PPP3CA	BCL11A,TBR1,VEZF1	GRIA2,SYNGAP1,GABRB2,KCNQ3	3	4	NC	1.95238	0.205321
LRFN5	TRIP12,CELF4,DEAF1	SCN2A,GABRB3,SHANK2,NRXN1	3	4	NC	1.95238	0.205321
LRCH4	BCL11A,VEZF1,SATB1	GABRB2,GABRB3,KCNQ3,SHANK2	3	4	NC	1.95238	0.205321
FAM117A	KDM5B	SYNGAP1,SHANK3	1	2	NC	2.27778	0.206846
ZNF664	PHF2	SYNGAP1,CACNA2D3	1	2	NC	2.27778	0.206846
CYLD	PHF2,SATB1,VEZF1,PHF12	SYNGAP1,CACNA2D3,GABRB2,KCNQ3	4	4	NC	1.70833	0.243683
SRC	PHF12,LDB1,VEZF1,SATB1,KDM6B,PHF2,KDM5B,SIN3A	LRRC4C,KCNQ3,KCNMA1,SYNGAP1,GABRB2,SHANK2	8	6	NC	1.46429	0.254669
MYRIP	PHF12,TBR1,VEZF1,SATB1,KDM6B,PHF2,KDM5B,SIN3A	LRRC4C,GRIA2,KCNQ3,SYNGAP1,GABRB2,SHANK3	8	6	NC	1.46429	0.254669
FBXO10		KCNMA1	0	1	NC	3.41667	0.292683
HEPACAM		LRRC4C	0	1	NC	3.41667	0.292683
NBPF10		GABRB2	0	1	NC	3.41667	0.292683
DDB1		SLC6A1	0	1	NC	3.41667	0.292683
MET	KDM5B,SIN3A,TBR1,SATB1,VEZF1	SYNGAP1,SLC6A1,GABRB2,LRRC4C	5	4	NC	1.51852	0.298099
DGKB	PHF12,TBR1,TCF7L2,VEZF1,SATB1,NACC1,PHF2,KDM5B,MKX	SHANK3	9	1	GER	1.27241	0.299042
EHMT1	PHF12,VEZF1,SATB1,PHF2,KDM5B,SIN3A	SYNGAP1,GABRB2,SHANK3,KCNQ3,KCNMA1	6	5	NC	1.55303	0.317562
CACNA1S	NACC1,ELAVL3,ADNP,MKX		4	0	GER	1.41379	0.328572
DVL3	NSD1,LDB1,PHF21A,PHF12,KDM6B		5	0	GER	1.41379	0.330575
DGKE	PHF12,VEZF1,SATB1,KDM6B,PHF2,KDM5B,SIN3A	SYNGAP1,GABRB2,SHANK3,KCNQ3,KCNMA1	7	5	NC	1.42361	0.350804
ADAP1	KMT2C,LDB1,VEZF1	GABRB3,KCNQ3,KCNMA1	3	3	NC	1.70833	0.367481
LRP5	LDB1,VEZF1,SIN3A	GABRB2,KCNMA1,SHANK2	3	3	NC	1.70833	0.367481
ST6GALNAC6	PHF12,CHD8,PHF21A,TBR1,POGZ,VEZF1,SATB1,KDM6B,PHF2,KDM5B,SIN3A	GABRB2,KCNQ3	11	2	GER	1.19629	0.369578
VANGL2	PHF12,PHF21A,TBR1,POGZ,LDB1,VEZF1,SATB1,KDM6B,MKX,PHF2,KDM5B,SIN3A	GABRB2,KCNMA1	12	2	GER	1.21182	0.376907
GTF2IRD1	PHF12,CHD8,PHF21A,TBR1,POGZ,VEZF1,SATB1,KDM6B,MKX,PHF2,KDM5B,SIN3A	GABRB2,SHANK3	12	2	GER	1.21182	0.376907
CUEDC1	PHF12,VEZF1,SATB1,KDM6B,NSD1,PHF2,MKX	SHANK3	7	1	GER	1.23707	0.451072
ANXA6	PHF12,TBR1,VEZF1,KDM6B,PHF2,KDM5B,SIN3A	SHANK3	7	1	GER	1.23707	0.451072
SPATA2L	PHF12,PHF21A,TBR1,POGZ,VEZF1,SATB1,KDM6B	GABRB2	7	1	GER	1.23707	0.451072
MED1	PHF12,LDB1,VEZF1,KDM6B,PHF2,KDM5B,SIN3A	PRR12	7	1	GER	1.23707	0.451072
STAT6	TBR1,TCF7L2,VEZF1,SATB1,NACC1,KDM5B,MKX	SHANK3	7	1	GER	1.23707	0.451072
SEC61A1	PHF12,TBR1,TCF7L2,VEZF1,SATB1,PHF2,KDM5B,MKX	GABRB2	8	1	GER	1.2567	0.463125
TIFA	SATB1	STXBP1	1	1	NC	1.70833	0.499703
CACNA1C	FOXP1	ANK2	1	1	NC	1.70833	0.499703
VASH2	PHF12,TBR1,TCF7L2,VEZF1,SATB1,KDM6B,NACC1,PHF2,KDM5B,MKX	SYNGAP1,SHANK3	10	2	GER	1.17816	0.528011
KLF16	NACC1,TBR1,TCF7L2		3	0	GER	1.41379	0.560714
GBX2	TCF4,TBR1,TCF7L2		3	0	GER	1.41379	0.560714
GAS2L1	NACC1,TCF7L2,MKX		3	0	GER	1.41379	0.560714
PRPF6	NSD1,PHF21A,MKX		3	0	GER	1.41379	0.560714
SLITRK6	TCF4,TBR1,TCF7L2		3	0	GER	1.41379	0.560714
CABLES1	NACC1,TCF7L2,MKX		3	0	GER	1.41379	0.560714
CNTN2	CHD8,PHF21A,MKX		3	0	GER	1.41379	0.560714
NEXN	TBR1,SATB1,MKX		3	0	GER	1.41379	0.560714
CYP46A1	KMT2C,PHF12,BCL11A,VEZF1,SATB1,KDM6B,PHF2,KDM5B,SIN3A	SYNGAP1,GABRB2,KCNQ3,SHANK2,KCNMA1	9	5	NC	1.22024	0.567444
MEF2D	NACC1,TCF7L2	SYNGAP1,SLC6A1	2	2	NC	1.70833	0.585714
RTTN	KDM5B,VEZF1,SATB1	SYNGAP1,GABRB2	3	2	NC	1.36667	0.633711
ZNF362	ADNP,KMT2E,POGZ,PHF12,KDM6B,SETD5	PTEN	6	1	GER	1.21182	0.681518
PDE4C	VEZF1,SATB1,KDM6B,PHF2,KDM5B,MKX	SHANK3	6	1	GER	1.21182	0.681518
LAMA1	PHF2,SATB1,VEZF1,PHF12,KDM6B	GABRB2,KCNQ3,KCNMA1	5	3	NC	1.28125	0.699643
ZNF490	PHF12,LDB1,VEZF1,SATB1,PHF2,SIN3A	SHANK2,KCNQ3,KCNMA1	6	3	NC	1.13889	0.726853
UNC80	PHF12,VEZF1,SATB1,KDM6B,MKX,PHF2,KDM5B,SIN3A	GABRB2,SHANK3	8	2	GER	1.13103	0.733515
TP53BP2	PHF12,VEZF1,SATB1,KDM6B,MKX,PHF2,KDM5B,SIN3A	GABRB2,KCNMA1	8	2	GER	1.13103	0.733515
ZNF250	VEZF1,SATB1,KDM6B,MKX,PHF2,KDM5B,SIN3A	SYNGAP1,GABRB2,SHANK3,KCNMA1	7	4	NC	1.24242	0.740827
ARHGEF40	PHF12,POGZ,VEZF1,SATB1,KDM6B,PHF2,MKX	GABRB2,SHANK3,KCNQ3,KCNMA1	7	4	NC	1.24242	0.740827
ADAMTS7	PHF12,BCL11A,TBR1,POGZ,VEZF1,SATB1,KDM6B,PHF2	SYNGAP1,GRIA2,GABRB2,KCNQ3	8	4	NC	1.13889	0.755577
NINL	KMT2C,CHD2,PHF12,SETD5,POGZ,VEZF1,SATB1,KDM6B,NSD1,PHF2,MKX	GABRB2,KCNQ3,KCNMA1	11	3	GER	1.11084	0.769768
ILF2	PHF12,TBR1,POGZ,VEZF1,SATB1,KDM6B,MKX,PHF2,KDM5B,SIN3A	SYNGAP1,GABRB2,SHANK3,KCNMA1,KCNQ3	10	5	NC	1.13889	0.777936
GNB5	CHD2,PHF12,SETD5,BCL11A,POGZ,LDB1,VEZF1,KDM6B,PHF2,SIN3A	PRR12,GABRB2,GABRB3,KCNQ3,SHANK2	10	5	NC	1.13889	0.777936
FAM131A	PHF12,CHD8,TBR1,POGZ,VEZF1,SATB1,KDM6B,MKX,PHF2,KDM5B,SIN3A	SYNGAP1,GRIA2,GABRB2,SHANK3,KCNQ3	11	5	NC	1.06771	0.790574
HRH2	NACC1,TCF7L2	SHANK3	2	1	NC	1.13889	1
LGALS8	FOXP1,CELF4	SCN2A	2	1	NC	1.13889	1
CDK19	NCOA1		1	0	GER	1.41379	1
FRAS1	DNMT3A		1	0	GER	1.41379	1
WDR35	LDB1,CELF4	SHANK2	2	1	NC	1.13889	1
LIN28B	TCF4		1	0	GER	1.41379	1
FAM45A	SMARCC2,LDB1	PTEN	2	1	NC	1.13889	1
MOS	NACC1,MKX	SHANK3	2	1	NC	1.13889	1
FAT1	DNMT3A		1	0	GER	1.41379	1
MIB1	FOXP1		1	0	GER	1.41379	1
NPNT	TCF4		1	0	GER	1.41379	1
DMBX1	TBR1,TCF7L2		2	0	GER	1.41379	1
BAZ2B	KMT2C,CHD2,PHF12,CHD8,BCL11A,TBR1,POGZ,VEZF1,SATB1,KDM6B,PHF2,KDM5B,SIN3A	SYNGAP1,GRIA2,GABRB2,GABRB3,KCNQ3	13	5	GER	1.02107	1
ETS2	SATB1,MKX		2	0	GER	1.41379	1
JUP	ADNP,MKX		2	0	GER	1.41379	1
SEMA3F	PHF12,VEZF1,SATB1,PHF2,KDM5B,MKX	GABRB2,SHANK3	6	2	GER	1.06034	1
FBXO11	PPP2R5D,RAI1,ASH1L,TCF20	PRR12	4	1	GER	1.13103	1
PPP1R12C	PHF2,KDM5B		2	0	GER	1.41379	1
ZNF423	TBR1,TCF7L2		2	0	GER	1.41379	1
EHBP1	ASXL3		1	0	GER	1.41379	1
WRN	KMT2C,LDB1	KCNMA1	2	1	NC	1.13889	1
GATA3	TBR1,TCF7L2		2	0	GER	1.41379	1
OTX2	TBR1,TCF7L2	GRIA2	2	1	NC	1.13889	1
ABL2	NCOA1		1	0	GER	1.41379	1
MYH7	TBR1		1	0	GER	1.41379	1
ABI2	TCF7L2		1	0	GER	1.41379	1

## Sheet: NPCu-DAWN
Gene	CoexpGER	CoexpNC	NumGER	NumNC	Direction	FoldEnrichment	P-value
PRDM15		STXBP1	0	1	NC	3.41667	0.292683
CHAF1A		NRXN1	0	1	NC	3.41667	0.292683
WDR88		PTEN	0	1	NC	3.41667	0.292683
GPN2	SETD5,CHD2,PHF21A,KMT2E,KDM6B		5	0	GER	1.41379	0.330575
FNDC1	NR3C2	GRIN2B	1	1	NC	1.70833	0.499703
THSD7B	NR3C2	GRIN2B	1	1	NC	1.70833	0.499703
DDX39B	CHD2,PHF21A,KMT2E		3	0	GER	1.41379	0.560714
EPOR	PAX5,BCL11A,TBR1		3	0	GER	1.41379	0.560714
PRPF38B	CHD2,PHF21A,KMT2E		3	0	GER	1.41379	0.560714
PODN	MBD5		1	0	GER	1.41379	1
UTRN	PAX5		1	0	GER	1.41379	1
COL14A1	SATB1		1	0	GER	1.41379	1
SEC24B	ZMYND8		1	0	GER	1.41379	1
NAA15	KMT2E		1	0	GER	1.41379	1
ABCA13	RORB		1	0	GER	1.41379	1
KCNH3	TBR1		1	0	GER	1.41379	1
ZNF804A	PAX5		1	0	GER	1.41379	1
SLC16A1	TBR1		1	0	GER	1.41379	1
RBFOX2	PAX5,ASXL3,TBR1	NRXN1	3	1	GER	1.06034	1
CLASP1	ASXL3		1	0	GER	1.41379	1
SF3B1	SMARCC2		1	0	GER	1.41379	1
EGFR	ASXL3		1	0	GER	1.41379	1
